# Supplementary material for: Predation Risk Does Not Delay Breeding but Reduces Nest Survival in High‐Arctic Shorebirds
Source: Ecol Evol. 2026 Mar 18;16(3):e72997. doi: 10.1002/ece3.72997 (PMC13093658; doi:10.1002/ece3.72997)
Supplement: Supplementary file 2 — Data S2: Supporting information. [file ECE3-16-e72997-s001.csv]

	site	year	discovery_datetime	species	nest_ID_short	nest_ID_full	lat	long	nb_eggs_young_discover	nb_eggs_young_max	date_last_day_active_nest	status_oldest_egg_last_day_active_nest	flotation_datetime	flotation_egg1	X.incub_egg1	flotation_egg2	X.incub_egg2	flotation_egg3	X.incub_egg3	TT_MSR_ID	nom_fich_TT	corrected_TT_time	begin_record_TT	begin_incub_TT	end_incub_TT	fate_begin_datetime_TT	fate_end_datetime_TT	dbt_climat_TT	fin_climat.TT	remove_TT	end_record_TT	incub1_uncompl_clutch	incub2_TT	incub3_obs_hatch	incub4_float	incub_best_date	incub_best_method	hatch1_TT	hatch2_obs_hatch	hatch3_uncompl_clutch	hatch4_float	hatch_best_date	hatch_best_method	duration_incubation	fate_daytime_for_survival	fate_daytime_for_survival_method	fate	fate_cross_validated	breed_strat
1059	HOCH	2017	42929.625	DUNL	BV_17_01	HOCH2017DUNLBV_17_01	75.14518	-19.75328	4	4	42929.625	intact	NA	NA	NA	NA	NA	NA	NA	NA	NA	NA	NA	NA	NA	NA	NA	NA	NA	NA	NA	NA	NA	NA	NA	NA	NA	NA	NA	NA	NA	NA	NA	NA	42931.5	ENBEH	P	P	bi
1060	HOCH	2017	42929.8333333333	DUNL	BV_17_02	HOCH2017DUNLBV_17_02	75.14227	-19.65738	1	1	42929.8333333333	intact	42929.8333333333	70/-	0.266	NA		NA		728368	DUNL_HOCH_17_BV_17_02_728368	0	42929.509212963	42929.8439351852	42930.0140740741	42930.0140740741	42930.0140740741	42930.2008796296	42932.927962963	NA	42552.8596296296	NA	NA	NA	42924.1143333333	42924.1143333333	i4	NA	NA	NA	42945.6143333333	42945.6143333333	h4	21.5	42930.0140740741	TT	P	P	bi
1061	HOCH	2017	42930.6368055556	DUNL	BV_17_03	HOCH2017DUNLBV_17_03	75.15185	-19.73313	3	3	42941.7916666667	young	42930.6368055556	W	0.434	W	0.434	NA		748486	DUNL_HOCH_17_BV_17_03_748486	0	42932.5104050926	42934.8631828704	42942.173599537	42942.173599537	42942.7847222222	42942.8013773148	42943.842349537	NA	42552.8596412037	NA	42920.673599537	42919.7916666667	42921.3058055556	42920.673599537	i2	42942.173599537	42941.2916666667	NA	42942.8058055556	42942.173599537	h1	21.5	42942.173599537	TT	H	H	bi
1062	HOCH	2017	42930.7840277778	DUNL	BV_17_04	HOCH2017DUNLBV_17_04	75.14939	-19.67859	4	4	42932.7319444444	intact	42931	80/3	0.659571322140733	80/3	0.659571322140733	NA		748356	DUNL_HOCH_17_BV_17_04_748356	0	42929.5162615741	42931.9079282407	42934.0891782407	42934.0891782407	42934.0891782407	42934.2607060185	42936.1086226852	NA	42552.8596527778	NA	NA	NA	42916.819216574	42916.819216574	i4	NA	NA	NA	42938.319216574	42938.319216574	h4	21.5	42934.0891782407	TT	P	P	bi
1063	HOCH	2017	42931.625	DUNL	BV_17_05	HOCH2017DUNLBV_17_05	75.14926	-19.73074	4	4	42938.7708333333	intact	42931.625	90/-	0.448	90/-	0.448	NA		748477	DUNL_HOCH_17_BV_17_05_748477	0	42929.5121875	42931.6489930556	42939.3003819444	42939.3003819444	42939.3003819444	42939.3420486111	42941.7774652778	NA	42552.8596643519	NA	NA	NA	42921.993	42921.993	i4	NA	NA	NA	42943.493	42943.493	h4	21.5	42939.3003819444	TT	P	P	bi
1064	HOCH	2017	42932.8402777778	DUNL	BV_17_06	HOCH2017DUNLBV_17_06	75.17619	-19.7485	4	4	42943.96875	intact	42932.8402777778	90/0.5	0.450080747270437	90/0.5	0.450080747270437	NA		748467	DUNL_HOCH_17_BV_17_06_748467	0	42929.5113194444	42932.9092361111	42946.5161805556	42946.5161805556	42947.5229166667	42947.5279861111	42949.8786805556	NA	42552.8596759259	NA	42925.0161805556	NA	42923.1635417115	42925.0161805556	i2	42946.5161805556	NA	NA	42944.6635417115	42946.5161805556	h1	21.5	42946.5161805556	TT	H	H	bi
1065	HOCH	2017	42933.9131944444	DUNL	BV_17_07	HOCH2017DUNLBV_17_07	75.15745	-19.75581	4	4	42936.0208333333	intact	42933.9131944444	80/1	0.525634842281851	70/1	0.567704817328545	NA		478327	DUNL_HOCH_17_BV_17_07_478327	0	42932.5130671296	42933.9206944444	42941.8088888889	42941.8088888889	42941.8088888889	NA	NA	NA	42552.8596875	NA	NA	NA	42922.1597931036	42922.1597931036	i4	NA	NA	NA	42943.6597931036	42943.6597931036	h4	21.5	42941.8088888889	TT	P	P	bi
1066	HOCH	2017	42933.9097222222	DUNL	BV_17_08	HOCH2017DUNLBV_17_08	75.15282	-19.72129	4	4	42936.875	intact	42933.9097222222	80/1	0.525634842281851	80/1	0.525634842281851	NA		748452	DUNL_HOCH_17_BV_17_08_748452	0	42932.5091550926	42933.9570833333	42937.0583333333	42937.0583333333	42937.0583333333	42937.0938773148	42944.0709606481	NA	42552.8596990741	NA	NA	NA	42922.6085731132	42922.6085731132	i4	NA	NA	NA	42944.1085731132	42944.1085731132	h4	21.5	42937.0583333333	TT	P	P	bi
1067	HOCH	2017	42943.5	DUNL	BV_17_09	HOCH2017DUNLBV_17_09	75.14787	-19.7437	3	3	42945.8611111111	intact	42944.7777777778	80/3	0.659571322140733	80/2	0.592603082211292	80/2	0.592603082211292	748452	DUNL_HOCH_17_BV_17_09_748452	0	42944.6302430556	42945.0107986111	42946.9927430556	42946.9927430556	42946.9927430556	42947.0670486111	42953.7017708333	NA	42552.8597106481	NA	NA	NA	42931.5568724574	42931.5568724574	i4	NA	NA	NA	42953.0568724574	42953.0568724574	h4	21.5	42946.9927430556	TT_FO	A	A	bi
1068	HOCH	2017	42928.9583333333	SAND	BS_17_01	HOCH2017SANDBS_17_01	75.14179	-19.71582	3	3	42936.7291666667	intact	42929.7291666667	top/80/0	0.45866660235241	80/1	0.525634842281851	70/1	0.567704817328545	748329	SAND_HOCH_2017_BS_17_01_748329	0	42929.5069328704	42929.7492939815	42939.0833333333	42939.0833333333	42939.0833333333	NA	NA	NA	42552.9011921296	NA	NA	NA	42918.6064551226	42918.6064551226	i4	NA	NA	NA	42940.1064551226	42940.1064551226	h4	21.5	42939.0833333333	TT	P	P	Bi
1069	HOCH	2017	42929.7305555556	SAND	BS_17_02	HOCH2017SANDBS_17_02	75.15816	-19.7619	4	4	42929.7305555556	intact	42929.7305555556	90/1	0.483564867235158	90/1.5	0.517048987199878	NA		778214	SAND_HOCH_2017_BS_17_02_778214	0	NA	42929.7407638889	42930.0129861111	42930.0129861111	42930.0129861111	42930.158125	42936.9477083333	NA	NA	NA	NA	NA	42918.9739566204	42918.9739566204	i4	NA	NA	NA	42940.4739566204	42940.4739566204	h4	21.5	42930.0129861111	TT	P	P	FALSE
1070	HOCH	2017	42930.5833333333	SAND	BS_17_03	HOCH2017SANDBS_17_03	75.14626	-19.72413	4	4	42934.6354166667	intact	42930.5833333333	80/-	0.314	70/-	0.266	70/-	0.266	748454	SAND_HOCH_2017_BS_17_03_748454	0	NA	42930.6001967593	42935.1578356481	42935.1578356481	42935.1578356481	42935.2314467593	42938.0272800926	NA	NA	NA	NA	NA	42924.5203333333	42924.5203333333	i4	NA	NA	NA	42946.0203333333	42946.0203333333	h4	21.5	42935.1578356481	TT	P	P	Uni
1071	HOCH	2017	42931.65625	SAND	BS_17_04	HOCH2017SANDBS_17_04	75.14574	-19.70642	4	4	42932.7708333333	intact	42931	70/3	0.701641297187427	70/4	0.768609537116868	NA		748461	SAND_HOCH_2017_BS_17_04_748461	0	NA	42931.8537615741	42934.1597222222	42934.1597222222	42934.3947337963	42934.4093171296	42936.1308449074	NA	NA	NA	42912.6597222222	NA	42915.1948035312	42912.6597222222	i2	42934.1597222222	NA	NA	42936.6948035312	42934.1597222222	h1	21.5	42934.1597222222	TT	H	H	Uni
1072	HOCH	2017	42932.75	SAND	BS_17_05	HOCH2017SANDBS_17_05	75.18328	-19.76694	4	4	42932.75	intact	42932.75	80/1	0.525634842281851	80/1	0.525634842281851	NA		748455	SAND_HOCH_2017_BS_17_05_748455	0	NA	42932.7831134259	42935.1997800926	42935.1997800926	42935.1997800926	NA	NA	NA	NA	NA	NA	NA	42921.4488508909	42921.4488508909	i4	NA	NA	NA	42942.9488508909	42942.9488508909	h4	21.5	42935.1997800926	TT	P	P	Bi
1073	HOCH	2017	42933.6666666667	SAND	BS_17_06	HOCH2017SANDBS_17_06	75.14748	-19.82892	3	3	42933.6666666667	intact	42933.6666666667	90/2	0.550533107164598	90/2	0.550533107164598	NA		748475	SAND_HOCH_2017_BS_17_06_748475	0	NA	42933.6955787037	42933.9691898148	42933.9691898148	42933.9691898148	42934.0143287037	42936.747662037	NA	NA	NA	NA	NA	42921.8302048626	42921.8302048626	i4	NA	NA	NA	42943.3302048626	42943.3302048626	h4	21.5	42933.9691898148	TT	P	P	FALSE
1074	HOCH	2017	42933.6715277778	SAND	BS_17_07	HOCH2017SANDBS_17_07	75.14545	-19.82619	4	4	42936.7291666667	intact	42933.6715277778	90/4	0.68446958702348	90/4	0.68446958702348	NA		748357	SAND_HOCH_2017_BS_17_07_748357	0	NA	42933.718912037	42939.5105787037	42939.5105787037	42940.2069444444	42940.2147453704	42940.9619675926	NA	NA	NA	42918.0105787037	NA	42918.9554316568	42918.0105787037	i2	42939.5105787037	NA	NA	42940.4554316568	42939.5105787037	h1	21.5	42939.5105787037	TT	H	H	Bi
1075	HOCH	2017	42933.7083333333	SAND	BS_17_08	HOCH2017SANDBS_17_08	75.15101	-19.83546	3	3	42940.8611111111	young	42933.7083333333	80/1	0.525634842281851	80/1	0.525634842281851	NA		748333	SAND_HOCH_2017_BS_17_08_748333	0	NA	42936.8483101852	42940.269837963	42940.269837963	NA	NA	NA	NA	NA	NA	42918.769837963	42918.8611111111	42922.4071842243	42918.769837963	i2	42940.269837963	42940.3611111111	NA	42943.9071842243	42940.269837963	h1	21.5	42940.269837963	TT	H	H	Bi>Uni
1076	HOCH	2017	42933.7291666667	SAND	BS_17_09	HOCH2017SANDBS_17_09	75.14177	-19.7059	4	4	42936.7569444444	intact	42933.7291666667	80/4	0.726539562070174	80/3	0.659571322140733	NA		778365	SAND_HOCH_2017_BS_17_09_778365	0	NA	42933.7459027778	42937.1535416667	42937.1535416667	42937.1535416667	42937.1625694444	42939.6334027778	NA	NA	NA	NA	NA	42918.8284746614	42918.8284746614	i4	NA	NA	NA	42940.3284746614	42940.3284746614	h4	21.5	42937.1535416667	TT	P	P	Uni
1077	HOCH	2018	43302.6666666667	DUNL	BV01	HOCH2018DUNLBV01	75.17422	-19.76996	3	3	43312.7777777778	intact	43302.6666666667	30/-	0.118	35/-	0.145	35/-	0.145	748474	DUNL_HOCH_2018_BV01_748474	0	43301.6060648148	43302.7338425926	43318.8331481482	43318.8331481482	43318.8331481482	NA	NA	43318.8333333333	43318.9505092593	NA	NA	NA	43299.7426666667	43299.7426666667	i4	NA	NA	NA	43321.2426666667	43321.2426666667	h4	21.5	43318.8331481482	TT	I	I	bi
1078	HOCH	2018	43303.8229166667	DUNL	BV02	HOCH2018DUNLBV02	75.15486	-19.83915	2	2	43305.6458333333	intact	43305.6458333333	80/1	0.525634842281851	80/1	0.525634842281851	NA		748484	DUNL_HOCH_2018_BV02_748484	0	43301.6071296296	43303.8453240741	43310.7916666667	43310.7916666667	43311.6458333333	NA	NA	43311.8506944444	43313.709212963	NA	43289.2916666667	NA	43294.3446842243	43289.2916666667	i2	43310.7916666667	NA	NA	43315.8446842243	43310.7916666667	h1	21.5	43310.7916666667	TT	H	H	bi
1079	HOCH	2018	43300.6458333333	SAND	BS01	HOCH2018SANDBS01	75.14814	-19.77043	4	4	43300.7722222222	intact	43300.6458333333	70/-	0.266	60/-	0.232	80/-	0.314	748470	SAND_HOCH_2018_BS01_748470	0	43300.644837963	43300.7330324074	43301.5740046296	43301.5740046296	43301.5740046296	43302.1753935185	43303.7837268518	43303.8006944444	43304.0253935185	NA	NA	NA	43294.8265	43294.8265	i4	NA	NA	NA	43316.3265	43316.3265	h4	21.5	43301.5740046296	TT	P	P	FALSE
1080	HOCH	2018	43302.75	SAND	BS02	HOCH2018SANDBS02	75.19357	-19.77338	3	3	43302.75	intact	43302.75	top/80	0.45866660235241	top/80	0.45866660235241	top/80	0.45866660235241	748467	SAND_HOCH_2018_BS02_748467	0	43301.6051736111	43302.7808680556	43308.0496180556	43308.0496180556	43308.0496180556	43308.1357291667	43312.8239236111	43312.8229166667	43313.7114236111	NA	NA	NA	43292.8886680494	43292.8886680494	i4	NA	NA	NA	43314.3886680494	43314.3886680494	h4	21.5	43308.0496180556	TT	P	P	Uni
1081	HOCH	2019	43655.9243055556	DUNL	BV_19_01	HOCH2019DUNLBV_19_01	75.14265	-19.70233	4	4	43661.7916666667	young	43655.9243055556	70/3	0.701641297187427	70/2	0.634673057257986	NA		MSR326831	DUNL_HOCH_2019_BV_19_01_MSR326831	0	43655.9348032407	43656.0371527778	43660.736875	43660.736875	43662.3402777778	43663.1893981481	43676.8749074074	NA	43676.8758796296	NA	43639.236875	43639.7916666667	43641.5589262453	43639.236875	i2	43660.736875	43661.2916666667	NA	43663.0589262453	43660.736875	h1	21.5	43660.736875	TT	NA	H	bi
1082	HOCH	2019	43656.6569444444	DUNL	BV_19_02	HOCH2019DUNLBV_19_02	NA	NA	NA	NA	NA	NA	NA	NA	NA	NA	NA	NA		748454	DUNL_HOCH_2019_BV_19_02_748454_part2	0	43666.9827546296	NA	NA	NA	NA	43670.7501157407	43676.8181712963	NA	43677.0008101852	NA	NA	NA	NA	NA	NA	NA	NA	NA	NA	NA	NA	NA	NA	NA	NA	NA	Bi
1083	HOCH	2019	43656.6569444444	DUNL	BV_19_02	HOCH2019DUNLBV_19_02	75.15146	-19.73603	4	4	43661.7361111111	young	43656.6569444444	65/3	0.722676284710774	65/3	0.722676284710774	NA		MSR326832	DUNL_HOCH_2019_BV_19_02_MSR326832_part1	0	43656.6650347222	43656.7249421296	43660.8646759259	43660.8646759259	43663.2131944444	43663.2200694444	43663.6935300926	NA	43663.6936574074	NA	43639.3646759259	43639.7361111111	43641.1194043232	43639.3646759259	i2	43660.8646759259	43661.2361111111	NA	43662.6194043232	43660.8646759259	h1	21.5	43660.8646759259	TT	NA	H	bi
1084	HOCH	2019	43656.7777777778	DUNL	BV_19_03	HOCH2019DUNLBV_19_03	75.17283	-19.77197	4	4	43656.7777777778	intact	43656.7777777778	65/3	0.722676284710774	65/4	0.789644524640215	NA		MSR326830	DUNL_HOCH_2019_BV_19_03_MSR326830	0	43656.782025463	43656.8188078704	43659.5124074074	43659.5124074074	43660.4569444444	43660.568275463	43661.8232523148	NA	43661.8236574074	NA	43638.0124074074	NA	43640.5203290773	43638.0124074074	i2	43659.5124074074	NA	NA	43662.0203290773	43659.5124074074	h1	21.5	43659.5124074074	TT	NA	H	bi
1085	HOCH	2019	43657.7916666667	DUNL	BV_19_04	HOCH2019DUNLBV_19_04	75.13455	-19.66246	4	4	43657.7916666667	intact	43657.7916666667	80/1	0.525634842281851	80/1	0.525634842281851	NA		748473	DUNL_HOCH_2019_BV_19_04_748473	01:00 (txt cor)	43657.6916435185	43657.8228935185	43662.3742824074	43662.3742824074	43663.4875	43663.5034490741	43664.7728935185	NA	43665.0826157407	NA	43640.8742824074	NA	43646.4905175576	43640.8742824074	i2	43662.3742824074	NA	NA	43667.9905175576	43662.3742824074	h1	21.5	43662.3742824074	TT	NA	H	bi
1086	HOCH	2019	43657.9375	DUNL	BV_19_05	HOCH2019DUNLBV_19_05	75.13806	-19.62901	4	4	43657.9375	intact	43657.9375	45/-	0.184	30/-	0.118	80/-	0.314	651009	DUNL_HOCH_2019_BV_19_05_651009	01:00 (txt cor)	43655.7156481482	43658.0177314815	43661.135787037	43661.135787037	43661.135787037	43661.2427314815	43664.8788425926	NA	43665.0809259259	NA	NA	NA	43653.5228333333	43653.5228333333	i4	NA	NA	NA	43675.0228333333	43675.0228333333	h4	21.5	43661.135787037	TT	NA	P	bi
1087	HOCH	2019	43658.0048611111	DUNL	BV_19_06	HOCH2019DUNLBV_19_06	75.13815	-19.63678	4	4	43664.7951388889	intact	43658.0048611111	80/1	0.525634842281851	80/2	0.592603082211292	NA		748327	DUNL_HOCH_2019_BV_19_06_748327	01:00 (txt cor)	43650.7001273148	43658.0237384259	43669.8230439815	43669.8230439815	43670.1944444444	43670.3369328704	43670.816099537	NA	43671.034849537	NA	43648.3230439815	NA	43645.9838034228	43648.3230439815	i2	43669.8230439815	NA	NA	43667.4838034228	43669.8230439815	h1	21.5	43669.8230439815	TT	NA	H	bi
1088	HOCH	2019	43658.0208333333	DUNL	BV_19_07	HOCH2019DUNLBV_19_07	75.14177	-19.66678	4	4	43658.0208333333	intact	43658.0208333333	35/-	0.145	70/-	0.266	35/-	0.145	748455	DUNL_HOCH_2019_BV_19_07_748455	01:00 (txt cor)	43650.7010763889	43658.0663541667	43659.4868055556	43659.4868055556	43659.4868055556	43659.4989930556	43664.8941319444	NA	43665.0851041667	NA	NA	NA	43654.0361666667	43654.0361666667	i4	NA	NA	NA	43675.5361666667	43675.5361666667	h4	21.5	43659.4868055556	TT	NA	P	bi
1089	HOCH	2019	43658.78125	DUNL	BV_19_08	HOCH2019DUNLBV_19_08	75.15453	-19.71808	3	3	43674.6090277778	intact	43658.78125	30/-	0.118	20/-	0	20/-	0	748475	DUNL_HOCH_2019_BV_19_08_748475	01:00 (txt cor)	43658.661412037	43658.8509953704	43675.411412037	43675.411412037	43675.411412037	NA	NA	NA	43676.1509953704	NA	NA	NA	43657.9355833333	43657.9355833333	i4	NA	NA	NA	43679.4355833333	43679.4355833333	h4	21.5	43675.411412037	TT	NA	P	bi
1090	HOCH	2019	43658.8263888889	DUNL	BV_19_09	HOCH2019DUNLBV_19_09	75.16249	-19.69112	4	4	43658.8847222222	young	NA	NA	NA	NA	NA	NA	NA	NA	NA	0	NA	NA	NA	NA	NA	NA	NA	NA	NA	NA	NA	43636.8847222222	NA	43636.8847222222	i3	NA	43658.3847222222	NA	NA	43658.3847222222	h2	21.5	43658.3847222222	OH	H	H	bi
1091	HOCH	2019	43664.8541666667	DUNL	BV_19_10	HOCH2019DUNLBV_19_10	75.13567	-19.63757	4	4	43668.83125	young	43664.8541666667	70/4	0.768609537116868	70/4	0.768609537116868	NA		778365	DUNL_HOCH_2019_BV_19_10_778365	01:00 (txt cor)	43664.6790856481	43664.9270023148	43667.5964467593	43667.5964467593	43669.1833333333	43669.2061689815	43676.780474537	NA	43677.0360300926	NA	43646.0964467593	43646.83125	43648.3290616186	43646.0964467593	i2	43667.5964467593	43668.33125	NA	43669.8290616186	43667.5964467593	h1	21.5	43667.5964467593	TT	NA	H	bi
1092	HOCH	2019	43664.9298611111	DUNL	BV_19_11	HOCH2019DUNLBV_19_11	75.14159	-19.63242	4	4	43666.8472222222	young	NA	NA	NA	NA	NA	NA	NA	NA	NA	0	NA	NA	NA	NA	NA	NA	NA	NA	NA	NA	NA	43644.8472222222	NA	43644.8472222222	i3	NA	43666.3472222222	NA	NA	43666.3472222222	h2	21.5	43666.3472222222	OH	H	H	bi
1093	HOCH	2019	43669.8055555556	DUNL	BV_19_12	HOCH2019DUNLBV_19_12	75.15247	-19.74641	3	3	43673.6923611111	young	43669.8055555556	70/4	0.768609537116868	70/4	0.768609537116868	NA		844923	DUNL_HOCH_2019_BV_19_12_844923	01:00 (txt cor)	43664.6782523148	43669.8511689815	43673.4351967593	43673.4351967593	43674.4847222222	43674.5983912037	43676.8685300926	NA	43677.0393634259	NA	43651.9351967593	43651.6923611111	43653.2804505075	43651.9351967593	i2	43673.4351967593	43673.1923611111	NA	43674.7804505075	43673.4351967593	h1	21.5	43673.4351967593	TT	NA	H	bi
1094	HOCH	2019	43650.8263888889	SAND	BS_19_01	HOCH2019SANDBS_19_01	NA	NA	NA	NA	NA	NA	NA	NA	NA	NA	NA	NA		MSR326838	SAND_HOCH_2019_BS_19_01_MSR326838_part2	0	43678.2629513889	NA	NA	NA	NA	43669.9334375	43677.8958217593	BS_19_01	43677.8958217593	NA	NA	NA	NA	NA	NA	NA	NA	NA	NA	NA	NA	NA	NA	NA	NA	NA	FALSE
1095	HOCH	2019	43650.8263888889	SAND	BS_19_01	HOCH2019SANDBS_19_01	75.15067	-19.81125	3	4	43666.8354166667	intact	43650.8263888889	30/-	0.118	30/-	0.118	NA		MSR326838	SAND_HOCH_2019_BS_19_01_MSR326838_part1	0	43650.8506597222	43650.8570023148	43663.1529166667	NA	NA	NA	NA	BS_19_01	43663.1529398148	43650.8263888889	NA	NA	43648.2893888889	43650.8263888889	i1	NA	NA	43672.3263888889	43669.7893888889	43672.3263888889	h3	21.5	43668.8333333333	TT_FO	NA	A	Uni
1096	HOCH	2019	43651.6236111111	SAND	BS_19_02	HOCH2019SANDBS_19_02	75.15691	-19.77627	4	4	43654.7923611111	intact	43651.6236111111	50/5	0.919717727139696	70/3	0.701641297187427	NA		MSR326829	SAND_HOCH_2019_BS_19_02_MSR326829	0	43651.6290046296	43651.6547337963	43655.3347916667	43655.3347916667	43656.3222222222	43656.3267939815	43658.7270717593	BS_19_02	43658.7275810185	NA	43633.8347916667	NA	43634.1940015996	43633.8347916667	i2	43655.3347916667	NA	NA	43655.6940015996	43655.3347916667	h1	21.5	43655.3347916667	TT	NA	H	Bi
1097	HOCH	2019	43651.7916666667	SAND	BS_19_04	HOCH2019SANDBS_19_04	75.18285	-19.76602	4	4	43661.8673611111	intact	43651.7916666667	80/1	0.525634842281851	80/1	0.525634842281851	NA		748329	SAND_HOCH_2019_BS_19_04_748329	01:00 (txt cor)	43650.7019212963	43651.7984490741	43663.8984490741	43663.8984490741	43664.7125	43664.7241435185	43673.349837963	NA	43673.349837963	NA	43642.3984490741	NA	43640.4905175576	43642.3984490741	i2	43663.8984490741	NA	NA	43661.9905175576	43663.8984490741	h1	21.5	43663.8984490741	TT	NA	H	Bi
1098	HOCH	2019	43651.8861111111	SAND	BS_19_05	HOCH2019SANDBS_19_05	75.15123	-19.78886	4	4	43651.8861111111	young	NA	NA	NA	NA	NA	NA		NA	NA	NA	NA	NA	NA	NA	NA	NA	NA	NA	NA	NA	NA	43629.8861111111	NA	43629.8861111111	i3	NA	43651.3861111111	NA	NA	43651.3861111111	h2	21.5	43651.3861111111	OH	NA	H	NA
1099	HOCH	2019	43652.6826388889	SAND	BS_19_06	HOCH2019SANDBS_19_06	75.14985	-19.80433	4	4	43652.6826388889	intact	43652.6826388889	60/3	0.74371127223412	60/3	0.74371127223412	NA		MSR326833	SAND_HOCH_2019_BS_19_06_MSR326833	0	43652.6814930556	43652.7119675926	43654.536712963	43654.536712963	43654.536712963	43655.066724537	43658.771400463	BS_19_06	43659.6517361111	NA	NA	NA	43636.6928465359	43636.6928465359	i4	NA	NA	NA	43658.1928465359	43658.1928465359	h4	21.5	43654.536712963	TT	NA	P	FALSE
1100	HOCH	2019	43652.9993055556	SAND	BS_19_07	HOCH2019SANDBS_19_07	75.147	-19.68103	4	4	43652.9993055556	intact	NA	NA		NA		NA		MSR326836	SAND_HOCH_2019_BS_19_07_MSR326836	0	43653.0114467593	43653.0359259259	43657.2191435185	43657.2191435185	43658.425	43658.4265162037	43658.9425	BS_19_07	43658.9435416667	NA	43635.7191435185	NA	NA	43635.7191435185	i2	43657.2191435185	NA	NA	NA	43657.2191435185	h1	21.5	43657.2191435185	TT	NA	H	Bi
1101	HOCH	2019	43652.7708333333	SAND	BS_19_08	HOCH2019SANDBS_19_08	75.16062	-19.75902	4	4	43653.6763888889	young	NA	NA		NA		NA		NA	NA	NA	NA	NA	NA	NA	NA	NA	NA	NA	NA	NA	NA	43631.6763888889	NA	43631.6763888889	i3	NA	43653.1763888889	NA	NA	43653.1763888889	h2	21.5	43653.1763888889	OH	NA	H	FALSE
1102	HOCH	2019	43654.0833333333	SAND	BS_19_09	HOCH2019SANDBS_19_09	75.14262	-19.73851	3	4	43676.6979166667	young	NA	NA		NA		NA		MSR326837	SAND_HOCH_2019_BS_19_09_MSR326837	0	43654.7393055556	43654.7442939815	43675.276875	43675.276875	43676.9375	43676.9408680556	43678.0028935185	BS_19_09	43678.0028935185	43654.0833333333	43653.776875	43654.6979166667	NA	43654.0833333333	i1	43675.276875	43676.1979166667	43675.5833333333	NA	43675.276875	h1	21.1935416666674	43675.276875	TT	NA	H	Uni
1103	HOCH	2019	43654.8854166667	SAND	BS_19_10	HOCH2019SANDBS_19_10	75.1619	-19.62883	4	4	43655.7319444444	intact	43654.8854166667	80/1	0.525634842281851	NA		NA		748462	SAND_HOCH_2019_BS_19_10_748462	01:00 (txt cor)	43654.6340046296	43654.9194212963	43664.8103935185	43664.8103935185	43665.7659722222	43665.7687268518	43666.7152546296	NA	43667.0090046296	NA	43643.3103935185	NA	43643.5842675576	43643.3103935185	i2	43664.8103935185	NA	NA	43665.0842675576	43664.8103935185	h1	21.5	43664.8103935185	TT	NA	H	Bi
1104	HOCH	2019	43654.9305555556	SAND	BS_19_11	HOCH2019SANDBS_19_11	75.16477	-19.60623	4	4	43654.9305555556	intact	43654.9305555556	70/3	0.701641297187427	NA		NA		778368	SAND_HOCH_2019_BS_19_11_778368	01:00 (txt cor)	43654.6334259259	43654.9452430556	43658.125	43658.125	43659.1555555556	43659.1702430556	43659.8598263889	NA	43660.6605092593	NA	43636.625	NA	43639.845267666	43636.625	i2	43658.125	NA	NA	43661.345267666	43658.125	h1	21.5	43658.125	TT	NA	H	Bi
1105	HOCH	2019	43654.5	SAND	BS_19_12	HOCH2019SANDBS_19_12	75.16476	-19.61538	4	4	43655.7854166667	intact	43655.7854166667	60/4	0.810679512163561	80/3	0.659571322140733	NA		748477	SAND_HOCH_2019_BS_19_12_748477	01:00 (txt cor)	43655.6288310185	43655.8177199074	43657.9836921296	43657.9836921296	43658.625	43658.6961921296	43659.8288310185	NA	43660.6566087963	NA	43636.4836921296	NA	43639.9802201979	43636.4836921296	i2	43657.9836921296	NA	NA	43661.4802201979	43657.9836921296	h1	21.5	43657.9836921296	TT	NA	H	Bi
1106	HOCH	2019	43656.7291666667	SAND	BS_19_13	HOCH2019SANDBS_19_13	75.13522	-19.69249	4	4	43667.9166666667	young	43656.7291666667	80/1	0.525634842281851	80/1	0.525634842281851	NA		MSR326828	SAND_HOCH_2019_BS_19_13_MSR326828	0	43656.7389351852	43656.7418981481	43666.9609722222	43666.9609722222	43668.2041666667	NA	NA	BS_19_13	43668.7570833333	NA	43645.4609722222	43645.9166666667	43645.4280175576	43645.4609722222	i2	43666.9609722222	43667.4166666667	NA	43666.9280175576	43666.9609722222	h1	21.5	43666.9609722222	TT	NA	H	Bi
1107	HOCH	2019	43656.5	SAND	BS_19_14	HOCH2019SANDBS_19_14	75.14505	-19.69612	4	4	43656.5	young	NA	NA	NA	NA	NA	NA		NA	NA	NA	NA	NA	NA	NA	NA	NA	NA	NA	NA	NA	NA	43634.5	NA	43634.5	i3	NA	43656	NA	NA	43656	h2	21.5	43656	OH	NA	H	NA
1108	HOCH	2019	43656.8888888889	SAND	BS_19_15	HOCH2019SANDBS_19_15	75.14451	-19.72334	3	4	43678.2673611111	young	NA	NA		NA		NA		MSR326833	SAND_HOCH_2019_BS_19_15_MSR326833	0	43659.7009606482	43659.7035069444	43676.5032291667	43676.5032291667	43678.2673611111	NA	NA	BS_19_15	43678.643900463	43656.8888888889	43655.0032291667	43656.2673611111	NA	43656.8888888889	i1	43676.5032291667	43677.7673611111	43678.3888888889	NA	43676.5032291667	h1	19.6143402777743	43676.5032291667	TT	NA	H	Bi
1109	HOCH	2019	43656.9513888889	SAND	BS_19_16	HOCH2019SANDBS_19_16	75.14677	-19.75193	4	4	43656.9513888889	intact	43656.9513888889	80/3	0.659571322140733	80/3	0.659571322140733	NA		844923	SAND_HOCH_2019_BS_19_16_844923	01:00 (txt cor)	43654.6328935185	43656.9669212963	43659.1565046296	43659.1565046296	43660.625	NA	NA	NA	43662.1328935185	NA	43637.6565046296	NA	43642.7706054629	43637.6565046296	i2	43659.1565046296	NA	NA	43664.2706054629	43659.1565046296	h1	21.5	43659.1565046296	TT	NA	H	Uni
1110	HOCH	2019	43657.5	SAND	BS_19_17	HOCH2019SANDBS_19_17	75.13689	-19.66883	4	4	43681.9027777778	young	43657	80/-	0.314	80/-	0.314	NA		748455	SAND_HOCH_2019_BS_19_17_748455_part2	01:00 (txt cor)	43665.0887384259	43672.7276273148	43681.362349537	43681.362349537	43682.4201388889	NA	NA	NA	43683.0054050926	NA	43659.862349537	43659.9027777778	43650.249	43659.862349537	i2	43681.362349537	43681.4027777778	NA	43671.749	43681.362349537	h1	21.5	43681.362349537	TT	H	H	Uni
1111	HOCH	2019	43657.5	SAND	BS_19_17	HOCH2019SANDBS_19_17	NA	NA	NA	NA	NA	NA	NA	NA	NA	NA	NA	NA	NA	748478	SAND_HOCH_2019_BS_19_17_748478_part1	01:00 (txt cor)	43657.6924652778	43657.7688541667	43672.7056597222	NA	NA	NA	NA	NA	43672.9987152778	NA	NA	NA	NA	NA	NA	NA	NA	NA	NA	NA	NA	NA	NA	NA	NA	NA	Uni
1112	HOCH	2019	43657.7951388889	SAND	BS_19_18	HOCH2019SANDBS_19_18	75.13455	-19.65062	4	4	43668.8020833333	intact	43657.7951388889	60/1	0.609774792375239	80/1	0.525634842281851	NA		778214	SAND_HOCH_2019_BS_19_18_778214	01:00 (txt cor)	43657.6930208333	43657.8270486111	43670.1395486111	43670.1395486111	43670.1395486111	43670.1839930556	43670.7499652778	NA	43671.0374652778	NA	NA	NA	43645.5894853163	43645.5894853163	i4	NA	NA	NA	43667.0894853163	43667.0894853163	h4	21.5	43670.1395486111	TT	NA	P	Uni
1113	HOCH	2019	43657.8493055556	SAND	BS_19_19	HOCH2019SANDBS_19_19	75.13111	-19.64686	4	4	43657.8493055556	intact	43657.8493055556	70/3	0.701641297187427	85/4	0.705504574546827	80/3	0.659571322140733	748357	SAND_HOCH_2019_BS_19_19_748357	01:00 (txt cor)	43657.6890972222	43657.8550694444	43658.2849305556	43658.2849305556	43670.1395486111	43658.3002083333	43660.7904861111	NA	43661.1696527778	NA	NA	NA	43643.0378323328	43643.0378323328	i4	NA	NA	NA	43664.5378323328	43664.5378323328	h4	21.5	43658.2849305556	TT	NA	P	FALSE
1114	HOCH	2019	43657.8569444444	SAND	BS_19_20	HOCH2019SANDBS_19_20	75.13569	-19.64484	4	4	43657.8569444444	intact	43657.8569444444	35/-	0.145	35/-	0.145	NA		748469	SAND_HOCH_2019_BS_19_20_748469	01:00 (txt cor)	43657.6903009259	43658.6458564815	43658.6583564815	NA	NA	NA	NA	NA	43661.1673842593	NA	NA	NA	43654.7394444444	43654.7394444444	i4	NA	NA	NA	43676.2394444444	43676.2394444444	h4	21.5	43660.90625	ENBEH	NA	P	FALSE
1115	HOCH	2019	43657.8625	SAND	BS_19_21	HOCH2019SANDBS_19_21	75.13157	-19.64081	4	4	43676.8020833333	intact	43657.8625	20/-	0	25/-	0.075	NA		748484	SAND_HOCH_2019_BS_19_21_748484_part2	01:00 (txt cor)	43655.6311342593	43672.7868402778	43677.8680902778	43677.8680902778	43677.8680902778	43677.9118402778	43678.9167013889	NA	43672.9769675926	NA	NA	NA	43657.05625	43657.05625	i4	NA	NA	NA	43678.55625	43678.55625	h4	21.5	43677.8680902778	TT	NA	P	Uni
1116	HOCH	2019	43657.8625	SAND	BS_19_21	HOCH2019SANDBS_19_21	NA	NA	NA	NA	NA	NA	NA	NA	NA	NA	NA	NA	NA	748468	SAND_HOCH_2019_BS_19_21_748468_part1	01:00 (txt cor)	43667.0236458333	43657.8832175926	43672.2887731481	43672.2887731481	NA	NA	NA	NA	43679.0521180556	NA	NA	NA	NA	NA	NA	NA	NA	NA	NA	NA	NA	NA	NA	NA	NA	NA	Uni
1117	HOCH	2019	43657.9027777778	SAND	BS_19_22	HOCH2019SANDBS_19_22	75.14273	-19.64123	4	4	43666.5	intact	43657.9027777778	80/4	0.726539562070174	80/3	0.659571322140733	80/1	0.525634842281851	MSR326834	SAND_HOCH_2019_BS_19_22_MSR326834	0	43657.8997453704	43657.9135763889	43667.7772685185	43667.7772685185	43667.7772685185	43667.8015972222	43672.8208564815	BS_19_22	43672.8213773148	NA	NA	NA	43644.2019334046	43644.2019334046	i4	NA	NA	NA	43665.7019334046	43665.7019334046	h4	21.5	43667.7772685185	TT_FO	NA	A	Uni
1118	HOCH	2019	43657.9270833333	SAND	BS_19_23	HOCH2019SANDBS_19_23	75.14939	-19.63503	4	4	43664.9166666667	intact	43657.9270833333	80/1	0.525634842281851	80/1	0.525634842281851	NA		748451	SAND_HOCH_2019_BS_19_23_748451	01:00 (txt cor)	43655.6340162037	43658.0159606481	43666.1027777778	43666.1027777778	43666.1027777778	43666.1305439815	43666.8937384259	NA	43667.0034606481	NA	NA	NA	43646.6259342243	43646.6259342243	i4	NA	NA	NA	43668.1259342243	43668.1259342243	h4	21.5	43666.1027777778	TT	NA	P	Uni
1119	HOCH	2019	43659.7638888889	SAND	BS_19_24	HOCH2019SANDBS_19_24	75.15807	-19.62648	4	4	43659.7638888889	intact	43659.7638888889	40/-	0.166	45/-	0.184	NA		748470	SAND_HOCH_2019_BS_19_24_748470	01:00 (txt cor)	43658.660474537	43659.7743634259	43679.0013888889	43679.0013888889	43679.0013888889	43679.1021412037	43679.7361689815	NA	43679.9347800926	NA	NA	NA	43656.0013888889	43656.0013888889	i4	NA	NA	NA	43677.5013888889	43677.5013888889	h4	21.5	43679.0013888889	TT	NA	P	Uni
1120	HOCH	2019	43660.0111111111	SAND	BS_19_25	HOCH2019SANDBS_19_25	75.13157	-19.64081	4	4	43676.8020833333	intact	43657.8625	20/-	0	25/-	0.075	0		748451	SAND_HOCH_2019_BS_19_25_748451_part2	01:00 (txt cor)	43667.0093518518	43671.8725462963	43671.8739351852	NA	NA	43671.8725462963	43676.7308796296	NA	43677.0378240741	NA	NA	NA	NA	NA	NA	NA	NA	NA	NA	NA	NA	NA	NA	NA	NA	NA	FALSE
1121	HOCH	2019	43660.0111111111	SAND	BS_19_25	HOCH2019SANDBS_19_25	75.1362	-19.71825	3	3	43667.6861111111	intact	43661.8819444444	80/3	0.659571322140733	80/4	0.726539562070174	NA		748458	SAND_HOCH_2019_BS_19_25_748458_part1	01:00 (txt cor)	43658.6611805556	43660.0195138889	43668.8645833333	43668.8645833333	43668.8645833333	43669.1340972222	43671.8535416667	NA	43671.9042361111	NA	NA	NA	43646.9812524392	43646.9812524392	i4	NA	NA	NA	43668.4812524392	43668.4812524392	h4	21.5	43668.8645833333	TT_FO	NA	A	Uni
1122	HOCH	2019	43661.8958333333	SAND	BS_19_26	HOCH2019SANDBS_19_26	75.18743	-19.77134	4	4	43661.8958333333	intact	43661.8958333333	75/5	0.814542789522962	70/4	0.768609537116868	NA		748452	SAND_HOCH_2019_BS_19_26_748452	01:00 (txt cor)	43658.6600347222	43661.9419791667	43663.0871180556	43663.0871180556	43663.0871180556	43663.2086458333	43675.8593402778	NA	43676.1475347222	NA	NA	NA	43644.876945822	43644.876945822	i4	NA	NA	NA	43666.376945822	43666.376945822	h4	21.5	43663.0871180556	TT	NA	P	Bi
1123	HOCH	2019	43666.8194444444	SAND	BS_19_27	HOCH2019SANDBS_19_27	75.13694	-19.63574	4	4	43668.7361111111	intact	43666.8194444444	70/3	0.701641297187427	70/4	0.768609537116868	NA		748473	SAND_HOCH_2019_BS_19_27_748473	01:00 (txt cor)	43665.0895949074	43666.8736226852	43670.1930671296	43670.1930671296	43670.1930671296	43670.2111226852	43672.7784837963	NA	43672.9958449074	NA	NA	NA	43651.0142479757	43651.0142479757	i4	NA	NA	NA	43672.5142479757	43672.5142479757	h4	21.5	43670.1930671296	TT	NA	P	Uni
1124	HOCH	2019	43669.8333333333	SAND	BS_19_28	HOCH2019SANDBS_19_28	75.15649	-19.71194	4	4	43676.8479166667	intact	43669.8333333333	90/1	0.483564867235158	90/1	0.483564867235158	NA		748477	SAND_HOCH_2019_BS_19_28_748477	01:00 (txt cor)	43667.0239930556	43669.8351041667	43677.5906597222	43677.5906597222	43677.5906597222	43677.6642708333	43678.8892708333	NA	43679.0552430556	NA	NA	NA	43659.4366886878	43659.4366886878	i4	NA	NA	NA	43680.9366886878	43680.9366886878	h4	21.5	43677.5906597222	TT	NA	P	Uni
1125	HOCH	2020	44021.65	DUNL	BV20_01	HOCH2020DUNLBV20_01	75.16492	-19.60288	4	4	44021.65	young	NA	NA	NA	NA	NA	NA	NA	NA	NA	0	NA	NA	NA	NA	NA	NA	NA	NA	NA	NA	NA	43999.65	NA	43999.65	i3	NA	44021.15	NA	NA	44021.15	h2	21.5	44021.15	OH	H	H	bi
1126	HOCH	2020	44025.625	DUNL	BV20_02	HOCH2020DUNLBV20_02	75.15691	-19.75172	4	4	44029.8645833333	young	44025.625	80/2	0.592603082211292	75/2	0.613638069734639	75/2	0.613638069734639	748473	DUNL_HOCH_2020_BV20_02_748473	0	44019.5610185185	44025.9881018518	44028.9887962963	44028.9887962963	44030.3110185185	44030.3589351852	44035.8311574074	44035.8333333333	44036.0749074074	NA	44007.4887962963	44007.8645833333	44012.5825322446	44007.4887962963	i2	44028.9887962963	44029.3645833333	NA	44034.0825322446	44028.9887962963	h1	21.5	44030.3110185185	TT	H	H	bi
1127	HOCH	2020	44031.7916666667	DUNL	BV20_03	HOCH2020DUNLBV20_03	75.17262	-19.58686	4	4	44031.7916666667	intact	44031.7916666667	70/3	0.701641297187427	70/3	0.701641297187427	70/3	0.701641297187427	748454	DUNL_HOCH_2020_BV20_03_748454	0	44021.4993634259	44031.9924189815	44032.9451967593	44032.9451967593	44034.36875	44034.3750578704	44040.6736689815	44040.6736111111	44040.9708912037	NA	44011.4451967593	NA	44016.7063787771	44011.4451967593	i2	44032.9451967593	NA	NA	44038.2063787771	44032.9451967593	h1	21.5	44034.36875	TT	H	H	bi
1128	HOCH	2020	44015.7425231481	NA	barber1.1-covered	HOCH2020NAbarber1.1-covered	NA	NA	NA	NA	NA	NA	NA	NA	NA	NA	NA	NA	NA	748333	NA_HOCH_2020_barber1.1-covered_748333	0	44015.7425231481	NA	NA	NA	NA	44016.9862731481	44038.2182175926	NA	44038.3904398148	NA	NA	NA	NA	NA	NA	NA	NA	NA	NA	NA	NA	NA	NA	NA	NA	NA	NA
1129	HOCH	2020	44015.8272337963	NA	barber1.1-uncovered	HOCH2020NAbarber1.1-uncovered	NA	NA	NA	NA	NA	NA	NA	NA	NA	NA	NA	NA	NA	651009	NA_HOCH_2020_barber1.1-uncovered_651009	0	44015.8272337963	NA	NA	NA	NA	44016.9834837963	44038.2293171296	NA	44038.475150463	NA	NA	NA	NA	NA	NA	NA	NA	NA	NA	NA	NA	NA	NA	NA	NA	NA	NA
1130	HOCH	2020	44040.5135763889	NA	barber1.2-covered	HOCH2020NAbarber1.2-covered	NA	NA	NA	NA	NA	NA	NA	NA	NA	NA	NA	NA	NA	748477	NA_HOCH_2020_barber1.2-covered_748477	0	44040.5135763889	NA	NA	NA	NA	44040.5364930556	44045.5371875	NA	44045.5670486111	NA	NA	NA	NA	NA	NA	NA	NA	NA	NA	NA	NA	NA	NA	NA	NA	NA	NA
1131	HOCH	2020	44040.5139467593	NA	barber1.2-uncovered	HOCH2020NAbarber1.2-uncovered	NA	NA	NA	NA	NA	NA	NA	NA	NA	NA	NA	NA	NA	748469	NA_HOCH_2020_barber1.2-uncovered_748469	0	44040.5139467593	NA	NA	NA	NA	44040.5361689815	44044.5965856481	NA	44045.5660300926	NA	NA	NA	NA	NA	NA	NA	NA	NA	NA	NA	NA	NA	NA	NA	NA	NA	NA
1132	HOCH	2020	44019.5591319444	NA	barber2.1	HOCH2020NAbarber2.1	NA	NA	NA	NA	NA	NA	NA	NA	NA	NA	NA	NA	NA	748478	NA_HOCH_2020_barber2.1_748478	0	44019.5591319444	NA	NA	NA	NA	44019.8181597222	44040.7216319444	NA	44040.7848263889	NA	NA	NA	NA	NA	NA	NA	NA	NA	NA	NA	NA	NA	NA	NA	NA	NA	NA
1133	HOCH	2020	44040.5147106481	NA	barber2.2	HOCH2020NAbarber2.2	NA	NA	NA	NA	NA	NA	NA	NA	NA	NA	NA	NA	NA	844923	NA_HOCH_2020_barber2.2_844923	0	44040.5147106481	NA	NA	NA	NA	44040.7369328704	44045.6077662037	NA	44045.666099537	NA	NA	NA	NA	NA	NA	NA	NA	NA	NA	NA	NA	NA	NA	NA	NA	NA	NA
1134	HOCH	2020	44015.84375	REPH	PBL20_01	HOCH2020REPHPBL20_01	75.14994	-19.72657	4	4	44015.84375	intact	44015.84375	35	0.145	35	0.145	40	0.166	748467	REPH_HOCH_2020_PBL20_01_748467	0	44015.7399305556	44015.8670138889	44016.7170138889	44016.7170138889	44016.7170138889	44016.7211805556	44029.721875	44029.7236111111	44029.9579861111	NA	NA	NA	44012.95575	44012.95575	i4	NA	NA	NA	44031.95575	44031.95575	h4	19	44016.7170138889	TT	P	P	uni
1135	HOCH	2020	44023.7986111111	REPH	PBL20_02	HOCH2020REPHPBL20_02	75.13502	-19.65632	4	4	44023.7986111111	intact	44023.7986111111	80	0.314	80	0.314	NA		748462	REPH_HOCH_2020_PBL20_02_748462	0	44021.5006712963	44023.8145601852	44023.9027546296	44023.9027546296	44023.9027546296	44023.9721990741	44031.7492824074	44031.75	44032.0242824074	NA	NA	NA	44017.8326111111	44017.8326111111	i4	NA	NA	NA	44036.8326111111	44036.8326111111	h4	19	44023.9027546296	TT	P	P	uni
1136	HOCH	2020	44035.8333333333	REPH	PBL20_03	HOCH2020REPHPBL20_03	75.15295	-19.73183	4	4	44035.8333333333	young	NA	NA	NA	NA	NA	NA	NA	NA	NA	NA	NA	NA	NA	NA	NA	NA	NA	NA	NA	NA	NA	44016.3333333333	NA	44016.3333333333	i3	NA	44035.3333333333	NA	NA	44035.3333333333	h2	19	44035.3333333333	OH	H	H	uni
1137	HOCH	2020	44015.8201388889	SAND	BS20_01	HOCH2020SANDBS20_01	75.15305	-19.80934	4	4	44015.8201388889	intact	44015.8201388889	90/1	0.483564867235158	90/1	0.483564867235158	top/90/0	0.416596627305717	NA	NA	NA	NA	NA	NA	NA	NA	NA	NA	NA	NA	NA	NA	NA	44005.9034332962	44005.9034332962	i4	NA	NA	NA	44027.4034332962	44027.4034332962	h4	21.5	44017.5	ENBEH	P	P	FALSE
1138	HOCH	2020	44017.4826388889	SAND	BS20_02	HOCH2020SANDBS20_02	75.14212	-19.72996	4	4	44024.9097222222	intact	44017.6041666667	30	0.118	35	0.145	40	0.166	748484	SAND_HOCH_2020_BS20_02_748484	0	44017.5300115741	44017.718900463	44025.0932060185	44025.0932060185	44025.0932060185	44025.2675115741	44025.6209837963	NA	44025.7932060185	NA	NA	NA	44014.5296666667	44014.5296666667	i4	NA	NA	NA	44036.0296666667	44036.0296666667	h4	21.5	44025.0932060185	TT	P	P	Bi
1139	HOCH	2020	44017.7083333333	SAND	BS20_03	HOCH2020SANDBS20_03	75.14657	-19.80446	4	4	44017.7743055556	intact	44017.7743055556	80/1	0.525634842281851	80/1	0.525634842281851	80/1	0.525634842281851	748455	SAND_HOCH_2020_BS20_03_748455	0	44015.7407060185	44018.047650463	44021.4261226852	44021.4261226852	44021.4261226852	44021.4400115741	44022.6386226852	44022.6388888889	44023.6150115741	NA	NA	NA	44006.4731564465	44006.4731564465	i4	NA	NA	NA	44027.9731564465	44027.9731564465	h4	21.5	44021.4261226852	TT	P	P	Bi
1140	HOCH	2020	44017.75	SAND	BS20_04	HOCH2020SANDBS20_04	75.14786	-19.77384	2	4	44025.6527777778	intact	NA	NA		NA		NA		748327	SAND_HOCH_2020_BS20_04_748327	0	44019.560474537	44019.8313078704	44027.9590856481	44027.9590856481	44027.9590856481	44027.9681134259	44030.6139467593	NA	44030.6236689815	44018.75	NA	NA	NA	44018.75	i1	NA	NA	44040.25	NA	44040.25	h3	21.5	44027.9590856481	TT	P	P	Bi
1141	HOCH	2020	44017.8611111111	SAND	BS20_05	HOCH2020SANDBS20_05	75.15363	-19.75438	4	4	44019.8402777778	intact	44017.8611111111	85/2	0.571568094687945	85/2	0.571568094687945	85/2	0.571568094687945	651004	SAND_HOCH_2020_BS20_05_651004	0	44015.8250694444	44017.8840972222	44020.4125694444	44020.4125694444	44020.4125694444	44020.6771527778	44022.7202083333	44022.7222222222	44023.6160416667	NA	NA	NA	44005.5723970753	44005.5723970753	i4	NA	NA	NA	44027.0723970753	44027.0723970753	h4	21.5	44020.4125694444	TT	P	P	Bi
1142	HOCH	2020	44018.9513888889	SAND	BS20_06	HOCH2020SANDBS20_06	75.1437	-19.68914	4	4	44024.5	intact	44018.9513888889	75/2	0.613638069734639	80/3	0.659571322140733	NA		748470	SAND_HOCH_2020_BS20_06_748470	0	44017.5318055556	44018.9755555556	44025.5220833333	44025.5220833333	44025.75	44025.8033333333	44025.8734722222	44025.8736111111	44025.9095833333	NA	44004.0220833333	NA	44005.2643879262	44004.0220833333	i2	44025.5220833333	NA	NA	44026.7643879262	44025.5220833333	h1	21.5	44025.5220833333	TT	H	H	Uni
1143	HOCH	2020	44019.6736111111	SAND	BS20_07	HOCH2020SANDBS20_07	75.13236	-19.65944	4	4	44019.6736111111	intact	44019.6736111111	85/1	0.504599854758504	85/1	0.504599854758504	85/1	0.504599854758504	748486	SAND_HOCH_2020_BS20_07_748486	0	44017.5292361111	44019.6896527778	44020.9875694444	44020.9875694444	44020.9875694444	44021.0000694444	44022.7202083333	44022.7224537037	44023.611875	NA	NA	NA	44008.8247142338	44008.8247142338	i4	NA	NA	NA	44030.3247142338	44030.3247142338	h4	21.5	44020.9875694444	TT	P	P	Uni
1144	HOCH	2020	44019.7291666667	SAND	BS20_08	HOCH2020SANDBS20_08	75.13911	-19.63671	3	3	44023.6805555556	intact	44019.7291666667	90/1	0.483564867235158	90/1	0.483564867235158	90/2	0.550533107164598	748356	SAND_HOCH_2020_BS20_08_748356	0	44019.5619328704	44019.7605439815	44025.4765162037	44025.4765162037	44025.4765162037	44026.0938773148	44028.822349537	44028.8229166667	44029.0404050926	NA	NA	NA	44008.8525829683	44008.8525829683	i4	NA	NA	NA	44030.3525829683	44030.3525829683	h4	21.5	44025.4765162037	TT	P	P	Bi>Uni
1145	HOCH	2020	44019.7708333333	SAND	BS20_09	HOCH2020SANDBS20_09	75.13541	-19.6654	NA	NA	NA	NA	NA	NA	NA	NA	NA	NA	NA	748357	SAND_HOCH_2020_BS20_09_748357	0	44028.0768518519	NA	NA	NA	NA	44033.8247685185	44034.9712962963	NA	44035.0824074074	NA	NA	NA	NA	NA	NA	NA	NA	NA	NA	NA	NA	NA	NA	NA	NA	NA	FALSE
1146	HOCH	2020	44019.7708333333	SAND	BS20_09	HOCH2020SANDBS20_09	75.13541	-19.6654	4	4	44028.8055555556	intact	44019.7708333333	80/2	0.592603082211292	85/2	0.571568094687945	80/2	0.592603082211292	748458	SAND_HOCH_2020_BS20_09_748458	0	44019.5594791667	44019.7761458333	44028.8087847222	44028.8087847222	44028.8087847222	44028.8497569444	44033.7198958333	NA	44033.8087847222	NA	NA	NA	44007.1806178097	44007.1806178097	i4	NA	NA	NA	44028.6806178097	44028.6806178097	h4	21.5	44028.8087847222	TT_FO	A	A	Uni
1147	HOCH	2020	44021.6145833333	SAND	BS20_10	HOCH2020SANDBS20_10	75.18816	-19.77342	4	4	44034.9166666667	young	44021.6145833333	90/1	0.483564867235158	85/1	0.504599854758504	85/1	0.504599854758504	748447	SAND_HOCH_2020_BS20_10_748447	0	44021.5029861111	44021.6342476852	44035.4356365741	44035.4356365741	44036.5277777778	44036.5293865741	44042.8800694444	44042.8819444444	44043.0217476852	NA	44013.9356365741	44012.9166666667	44010.9164371999	44013.9356365741	i2	44035.4356365741	44034.4166666667	NA	44032.4164371999	44035.4356365741	h1	21.5	44036.5277777778	TT	H	H	Uni
1148	HOCH	2020	44022.7430555556	SAND	BS20_11	HOCH2020SANDBS20_11	75.13449	-19.64884	4	4	44038.8090277778	pipped	44022.7430555556	70/-	0.266	80/-	0.314	80/-	0.314	778365	SAND_HOCH_2020_BS20_11_778365	0	44021.5037152778	44022.8238541667	44039.3648263889	44039.3648263889	44039.3648263889	44039.4759375	44043.7655208333	44043.7673611111	44043.8585763889	NA	NA	44018.3090277778	44016.3360555556	44018.3090277778	i3	NA	44039.8090277778	NA	44037.8360555556	44039.8090277778	h2	21.5	44039.3648263889	TT_FO	A	A	Bi
1149	HOCH	2020	44022.7986111111	SAND	BS20_12	HOCH2020SANDBS20_12	75.13676	-19.63518	3	3	44023.7326388889	intact	44022.7986111111	80/2	0.592603082211292	80/1	0.525634842281851	80/1	0.525634842281851	748452	SAND_HOCH_2020_BS20_12_748452	0	44021.5033796296	44022.817962963	44024.1749074074	44024.1749074074	44024.1749074074	44024.2110185185	44030.6457407407	44031.6458333333	44030.8387962963	NA	NA	NA	44011.0175229492	44011.0175229492	i4	NA	NA	NA	44032.5175229492	44032.5175229492	h4	21.5	44024.1749074074	TT_FO	A	A	Uni
1150	HOCH	2020	44022.8243055556	SAND	BS20_13	HOCH2020SANDBS20_13	75.14506	-19.63791	4	4	44023.6875	intact	44022.8243055556	90/-	0.448	80/-	0.314	80/-	0.314	748469	SAND_HOCH_2020_BS20_13_748469	0	44021.4999421296	44022.8367476852	44025.5909722222	44025.5909722222	44025.5909722222	44025.5929976852	44027.8679976852	44027.8680555556	44028.0735532407	NA	NA	NA	44015.1129722222	44015.1129722222	i4	NA	NA	NA	44036.6129722222	44036.6129722222	h4	21.5	44025.5909722222	TT	P	P	Uni
1151	HOCH	2020	44023.8333333333	SAND	BS20_14	HOCH2020SANDBS20_14	75.14711	-19.69571	4	4	44023.8333333333	intact	44023.8333333333	85/2	0.571568094687945	85/2	0.571568094687945	90/1	0.483564867235158	748468	SAND_HOCH_2020_BS20_14_748468	0	44019.5626041667	44023.8799652778	44024.5501041667	44024.5501041667	44024.5501041667	NA	NA	44024.8270833333	44024.9271875	NA	NA	NA	44012.1753090943	44012.1753090943	i4	NA	NA	NA	44033.6753090943	44033.6753090943	h4	21.5	44024.5501041667	TT	P	P	FALSE
1152	HOCH	2020	44023.8402777778	SAND	BS20_15	HOCH2020SANDBS20_15	75.14039	-19.69703	4	4	44023.8402777778	young	NA	NA	NA	NA	NA	NA	NA	NA	NA	NA	NA	NA	NA	NA	NA	NA	NA	NA	NA	NA	NA	44001.8402777778	NA	44001.8402777778	i3	NA	44023.3402777778	NA	NA	44023.3402777778	h2	21.5	44023.3402777778	OH	H	H	NA
1153	HOCH	2020	44024.8708333333	SAND	BS20_16	HOCH2020SANDBS20_16	75.13177	-19.64768	4	4	44024.8708333333	intact	44024.8708333333	80/3	0.659571322140733	80/3	0.659571322140733	80/2	0.592603082211292	748357	SAND_HOCH_2020_BS20_16_748357	0	44021.5024884259	44024.8941550926	44025.0358217593	44025.0358217593	44025.0358217593	44025.1497106481	44027.8677662037	44027	44028.0719328704	NA	NA	NA	44011.1699889601	44011.1699889601	i4	NA	NA	NA	44032.6699889601	44032.6699889601	h4	21.5	44025.0358217593	TT	P	P	FALSE
1154	HOCH	2020	44025.7743055556	SAND	BS20_17	HOCH2020SANDBS20_17	75.18351	-19.76201	4	4	44025.7743055556	intact	44025.7743055556	85/2	0.571568094687945	75/2	0.613638069734639	85/2	0.571568094687945	778214	SAND_HOCH_2020_BS20_17_778214	0	44021.5003009259	44026.0530787037	44026.9822453704	44026.9822453704	44026.9822453704	44026.9912731481	44029.6815509259	44029.6819444444	44029.9565509259	NA	NA	NA	44013.1840900319	44013.1840900319	i4	NA	NA	NA	44034.6840900319	44034.6840900319	h4	21.5	44026.9822453704	TT	P	P	FALSE
1155	HOCH	2020	44025.7986111111	SAND	BS20_18	HOCH2020SANDBS20_18	75.18272	-19.75738	4	4	44025.7986111111	young	NA	NA	NA	NA	NA	NA	NA	NA	NA	NA	NA	NA	NA	NA	NA	NA	NA	NA	NA	NA	NA	44003.7986111111	NA	44003.7986111111	i3	NA	44025.2986111111	NA	NA	44025.2986111111	h2	21.5	44025.2986111111	OH	H	H	NA
1156	HOCH	2020	44027.7222222222	SAND	BS20_19	HOCH2020SANDBS20_19	75.13546	-19.71168	4	4	44027.7222222222	intact	44027.7222222222	70/4	0.768609537116868	70/5	0.835577777046309	60/4	0.810679512163561	748329	SAND_HOCH_2020_BS20_19_748329	0	44021.5019097222	44027.7630208333	44028.0880208333	44028.0880208333	44028.0880208333	44028.1032986111	44028.7803819444	44028.78125	44029.0414930556	NA	NA	NA	44010.4156766335	44010.4156766335	i4	NA	NA	NA	44031.9156766335	44031.9156766335	h4	21.5	44028.0880208333	TT	P	P	FALSE
1157	HOCH	2020	44027.7604166667	SAND	BS20_20	HOCH2020SANDBS20_20	75.13575	-19.70527	4	4	44034.8020833333	intact	44027.7604166667	80/1	0.525634842281851	80/1	0.525634842281851	80/2	0.592603082211292	651004	SAND_HOCH_2020_BS20_20_651004	0	44023.700787037	44027.8709259259	44035.2646759259	44035.2646759259	44035.2646759259	44035.4105092593	44035.8959259259	44035.8979166667	44035.9403703704	NA	NA	NA	44015.9793285048	44015.9793285048	i4	NA	NA	NA	44037.4793285048	44037.4793285048	h4	21.5	44035.2646759259	TT	P	P	Bi
1158	HOCH	2020	44027.8263888889	SAND	BS20_21	HOCH2020SANDBS20_21	75.13445	-19.69339	4	4	44032.5	young	44027.8263888889	70/3	0.701641297187427	60/2	0.67674303230468	70/4	0.768609537116868	748461	SAND_HOCH_2020_BS20_21_748461	0	44021.5014930556	44027.8945486111	44032.8931597222	44032.8931597222	44033.3376041667	44033.3417708333	44034.8257986111	44034	44035.0799652778	NA	44011.3931597222	44010.5	44012.4395995115	44011.3931597222	i2	44032.8931597222	44032	NA	44033.9395995115	44032.8931597222	h1	21.5	44032.8931597222	TT	H	H	Uni
1159	HOCH	2020	44017.5309259259	NA	emptynestcamp	HOCH2020SANDemptynestcamp	NA	NA	NA	NA	NA	NA	NA	NA	NA	NA	NA	NA	NA	748475	NA_HOCH_2020_emptynestcamp_748475	0	44017.5309259259	NA	NA	NA	NA	44017.7017592593	44040.1746759259	NA	44040.1788425926	NA	NA	NA	NA	NA	NA	NA	NA	NA	NA	NA	NA	NA	NA	NA	NA	NA	FALSE
1160	HOCH	2020	44040.5143287037	NA	emptynestcamp2	HOCH2020SANDemptynestcamp2	NA	NA	NA	NA	NA	NA	NA	NA	NA	NA	NA	NA	NA	778368	NA_HOCH_2020_emptynestcamp2_778368	0	44040.5143287037	NA	NA	NA	NA	44040.5205787037	44047.6872453704	NA	44047.9316898148	NA	NA	NA	NA	NA	NA	NA	NA	NA	NA	NA	NA	NA	NA	NA	NA	NA	FALSE
1161	HOCH	2021	44380.7256944444	DUNL	BV21_01	HOCH2021DUNLBV21_01	75.14072	-19.63212	3	4	44396.8333333333	intact	44380.7256944444	35/-	0.145	35/-	0.145	40/-	0.166	748469	DUNL_HOCH_2021_BV21_01_748469	0	44380.6455671296	44381.166400463	44397.1754282407	44397.1754282407	44397.1754282407	44397.3087615741	44399.9094560185	44399.9097222222	44400.1872222222	44380.7256944444	NA	NA	44377.4576944444	44380.7256944444	i1	NA	NA	44402.2256944444	44398.9576944444	44402.2256944444	h3	21.5	44397.1754282407	TT	P	P	bi
1162	HOCH	2021	44386.75	DUNL	BV21_02	HOCH2021DUNLBV21_02	75.14314	-19.7023	4	4	44394.7340277778	intact	44386.75	80/-	0.314	80/-	0.314	80/-	0.314	MSR326832	DUNL_HOCH_2021_BV21_02_MSR326832	0	44386.8412152778	44386.8613310185	44397.2356481481	44397.2356481481	44397.2356481481	44397.2726851852	44399.8493055556	44399.8493055556	44399.9336574074	NA	NA	NA	44379.999	44379.999	i4	NA	NA	NA	44401.499	44401.499	h4	21.5	44397.2356481481	TT	P	P	bi
1163	HOCH	2021	44380.6349305556	NA	camp	HOCH2021NAcamp	NA	NA	NA	NA	NA	NA	NA	NA	NA	NA	NA	NA	NA	748467	NA_HOCH_2021_camp_748467	0	44380.6349305556	NA	NA	NA	NA	44380.7453472222	44398.6870138889	NA	44399.2467361111	NA	NA	NA	NA	NA	NA	NA	NA	NA	NA	NA	NA	NA	NA	NA	NA	NA	FALSE
1164	HOCH	2021	44398.5047453704	NA	control1	HOCH2021NAcontrol1	NA	NA	NA	NA	NA	NA	NA	NA	NA	NA	NA	NA	NA	748327	NA_HOCH_2021_control1_748327	0	44398.5047453704	NA	NA	NA	NA	44398.6075231481	44409.9991898148	NA	44410.1130671296	NA	NA	NA	NA	NA	NA	NA	NA	NA	NA	NA	NA	NA	NA	NA	NA	NA	FALSE
1165	HOCH	2021	44387.7838310185	NA	control2	HOCH2021NAcontrol2	NA	NA	NA	NA	NA	NA	NA	NA	NA	NA	NA	NA	NA	748478	NA_HOCH_2021_control2_748478	0	44387.7838310185	NA	NA	NA	NA	44387.7838310185	44410.0004976852	NA	44410.1949421296	NA	NA	NA	NA	NA	NA	NA	NA	NA	NA	NA	NA	NA	NA	NA	NA	NA	FALSE
1166	HOCH	2021	44380.6758333333	NA	control3	HOCH2021NAcontrol3	NA	NA	NA	NA	NA	NA	NA	NA	NA	NA	NA	NA	NA	748482	NA_HOCH_2021_control3_748482	0	44380.6758333333	NA	NA	NA	NA	44382.8980555556	44403.3154166667	NA	44403.32375	NA	NA	NA	NA	NA	NA	NA	NA	NA	NA	NA	NA	NA	NA	NA	NA	NA	FALSE
1167	HOCH	2021	44384.5	REPH	PBL21_01	HOCH2021REPHPBL21_01	75.13933	-19.64959	3	3	44384.5	intact	NA	NA	NA	NA	NA	NA	NA	748357	REPH_HOCH_2021_PBL21_01_748357	0	44380.6377083333	44384.9272916667	44388.935625	44388.935625	44388.935625	44388.9550694444	44393.9224305556	44393	44394.6613194444	NA	NA	NA	NA	NA	NA	NA	NA	NA	NA	NA	NA	NA	44388.935625	TT	P	P	uni
1168	HOCH	2021	44379.5	SAND	BS21_01	HOCH2021SANDBS21_01	75.14287	-19.72892	4	4	44398.125	young	44380.6638888889	50/-	0.2	50/-	0.2	50/-	0.2	651004	SAND_HOCH_2021_BS21_01_651004	0	44380.7193865741	44380.7874421296	44387.7284143519	NA	44398.7111111111	NA	NA	44387	44388.7096643519	NA	NA	44376.125	44376.3638888889	44376.125	i3	NA	44397.625	NA	44397.8638888889	44397.625	h2	21.5	44397.625	TT	H	H	Bi
1169	HOCH	2021	44379.5	SAND	BS21_02	HOCH2021SANDBS21_02	75.14359	-19.74174	4	4	44386.6111111111	intact	44380.6770833333	80/1	0.525634842281851	80/1	0.525634842281851	80/1	0.525634842281851	844923	SAND_HOCH_2021_BS21_02_844923	0	44380.6390509259	44380.7703009259	44386.6932175926	44386.6932175926	44386.6932175926	44386.700162037	44392.6432175926	NA	44392.6529398148	NA	NA	NA	44369.3759342243	44369.3759342243	i4	NA	NA	NA	44390.8759342243	44390.8759342243	h4	21.5	44386.6932175926	TT_FO	A	A	Uni
1170	HOCH	2021	44379.6736111111	SAND	BS21_03	HOCH2021SANDBS21_03	75.14826	-19.76731	4	4	44382.8159722222	intact	44380.7013888889	60/-	0.232	60/-	0.232	70/-	0.266	748478	SAND_HOCH_2021_BS21_03_748478	0	44380.6394444444	44380.7845833333	44384.7318055556	44384.7318055556	44384.7318055556	44384.7366666667	44386.6401388889	44386.6402777778	44386.7804166667	NA	NA	NA	44375.4697222222	44375.4697222222	i4	NA	NA	NA	44396.9697222222	44396.9697222222	h4	21.5	44384.7318055556	TT	P	P	Uni
1171	HOCH	2021	44379.5	SAND	BS21_04	HOCH2021SANDBS21_04	75.1532	-19.78115	4	4	44382.825	intact	44380.71875	60/5	0.877647752093002	60/5	0.877647752093002	60/5	0.877647752093002	8261361	SAND_HOCH_2021_BS21_04_8261361	0	44380.6450115741	44380.8540509259	44382.2720949074	44382.2720949074	44383.4061226852	44383.4137731481	44398.8970949074	21/07/202 21:35:00	44399.2533564815	NA	44360.7720949074	NA	44361.84932333	44360.7720949074	i2	44382.2720949074	NA	NA	44383.34932333	44382.2720949074	h1	21.5	44382.2720949074	TT	H	H	Bi
1172	HOCH	2021	44379.5	SAND	BS21_05	HOCH2021SANDBS21_05	75.15399	-19.80554	4	4	44380.8541666667	young	NA	NA	NA	NA	NA	NA	NA	NA	NA	NA	NA	NA	NA	NA	NA	NA	NA	NA	NA	NA	NA	44358.8541666667	NA	44358.8541666667	i3	NA	44380.3541666667	NA	NA	44380.3541666667	h2	21.5	44380.3541666667	OH	H	H	FALSE
1173	HOCH	2021	44379.5	SAND	BS21_06	HOCH2021SANDBS21_06	75.15729	-19.81273	4	4	44380.8125	intact	44380.8125	80/3	0.659571322140733	80/3	0.659571322140733	80/3	0.659571322140733	NA	NA	NA	NA	NA	NA	NA	NA	NA	NA	NA	NA	NA	NA	NA	44366.631716574	44366.631716574	i4	NA	NA	NA	44388.131716574	44388.131716574	h4	21.5	44388.1225	OH	H	H	FALSE
1174	HOCH	2021	44379.7708333333	SAND	BS21_07	HOCH2021SANDBS21_07	75.14735	-19.78039	4	4	44379.7708333333	young	NA	NA	NA	NA	NA	NA	NA	NA	NA	NA	NA	NA	NA	NA	NA	NA	NA	NA	NA	NA	NA	44357.7708333333	NA	44357.7708333333	i3	NA	44379.2708333333	NA	NA	44379.2708333333	h2	21.5	44379.2708333333	OH	H	H	FALSE
1175	HOCH	2021	44379.5	SAND	BS21_08	HOCH2021SANDBS21_08	75.14445	-19.75625	4	4	44382.7930555556	pipped	44381.8541666667	60/6	0.944615992022443	60/5	0.877647752093002	NA	NA	NA	NA	NA	NA	NA	NA	NA	NA	NA	NA	NA	NA	NA	NA	44362.2930555556	44362.2648314174	44362.2930555556	i3	NA	44383.7930555556	NA	44383.7648314174	44383.7930555556	h2	21.5	44383.7930555556	OH	H	H	FALSE
1176	HOCH	2021	44380.7576388889	SAND	BS21_09	HOCH2021SANDBS21_09	75.14246	-19.63622	4	4	44390.5	intact	44380.7576388889	80/1	0.525634842281851	90/1	0.483564867235158	80/1	0.525634842281851	748455	SAND_HOCH_2021_BS21_09_748455	0	44380.640625	44381.1795138889	44391.5232638889	44391.5232638889	44391.5232638889	44391.5302083333	44392.7357638889	44392.7361111111	44393.5649305556	NA	NA	NA	44369.7579912677	44369.7579912677	i4	NA	NA	NA	44391.2579912677	44391.2579912677	h4	21.5	44391.5232638889	TT	P	P	Uni
1177	HOCH	2021	44381.5833333333	SAND	BS21_10	HOCH2021SANDBS21_10	75.15532	-19.73196	4	4	44392.8611111111	intact	44381.5833333333	80/-	0.314	60/-	0.232	60/-	0.232	748333	SAND_HOCH_2021_BS21_10_748333	0	44380.6411574074	44381.7001851852	44395.3397685185	44395.3397685185	44395.3397685185	44395.3550462963	44403.2883796296	44403	44403.2890740741	NA	NA	NA	44376.0076666667	44376.0076666667	i4	NA	NA	NA	44397.5076666667	44397.5076666667	h4	21.5	44395.3397685185	TT_FO	A	A	Uni
1178	HOCH	2021	44381.7222222222	SAND	BS21_11	HOCH2021SANDBS21_11	75.16415	-19.77837	4	4	44392.7638888889	intact	44381.7222222222	85/1	0.504599854758504	85/1	0.504599854758504	85/1	0.504599854758504	651009	SAND_HOCH_2021_BS21_11_651009	0	44380.7256365741	44381.9513310185	44395.5811921296	44395.5811921296	44396.5846643519	44396.5916087963	44400.9923032407	44400.9923611111	44401.1652199074	NA	44374.0811921296	NA	44370.8733253449	44374.0811921296	i2	44395.5811921296	NA	NA	44392.3733253449	44395.5811921296	h1	21.5	44395.5811921296	TT	H	H	Uni
1179	HOCH	2021	44381.6666666667	SAND	BS21_12	HOCH2021SANDBS21_12	75.14339	-19.72223	4	4	44382.6875	young	44381.6666666667	50/4	0.852749487210255	60/5	0.877647752093002	NA		NA	NA	NA	NA	NA	NA	NA	NA	NA	NA	NA	NA	NA	NA	44360.6875	44363.0648963442	44360.6875	i3	NA	44382.1875	NA	44384.5648963442	44382.1875	h2	21.5	44382.1875	OH	H	H	FALSE
1180	HOCH	2021	44384.625	SAND	BS21_13	HOCH2021SANDBS21_13	75.13615	-19.68428	4	4	44396.0625	intact	44384.625	85/-	0.356	85/-	0.356	85/-	0.356	748458	SAND_HOCH_2021_BS21_13_748458	0	44380.641724537	44384.8813078704	44397.410474537	44397.410474537	44397.410474537	44397.4139467593	44399.8083912037	44399.8083333333	44400.022974537	NA	NA	NA	44376.971	44376.971	i4	NA	NA	NA	44398.471	44398.471	h4	21.5	44397.410474537	TT_FO	A	A	Uni
1181	HOCH	2021	44384.6354166667	SAND	BS21_14	HOCH2021SANDBS21_14	75.1341	-19.67732	4	4	44398.5	intact	44384.6354166667	85/1	0.504599854758504	85/1	0.504599854758504	80/1	0.525634842281851	748475	SAND_HOCH_2021_BS21_14_748475	0	44380.6430439815	44384.7270717593	44399.0874884259	44399.0874884259	44399.5395717593	44399.5416550926	44399.8124884259	44399.8125	44400.0249884259	NA	44377.5874884259	NA	44373.6357690454	44377.5874884259	i2	44399.0874884259	NA	NA	44395.1357690454	44399.0874884259	h1	21.5	44399.0874884259	TT	H	H	Uni
1182	HOCH	2021	44384.7569444444	SAND	BS21_15	HOCH2021SANDBS21_15	75.139	-19.63502	4	4	44392.5	intact	44384.7569444444	90/2	0.550533107164598	90/2	0.550533107164598	85/1	0.504599854758504	748327	SAND_HOCH_2021_BS21_15_748327	0	44380.6440046296	44384.8981712963	44395.8203935185	44395.8203935185	44396.8611111111	44396.8731712963	44397.9016435185	NA	44398.2530324074	NA	44374.3203935185	NA	44373.2496709493	44374.3203935185	i2	44395.8203935185	NA	NA	44394.7496709493	44395.8203935185	h1	21.5	44395.8203935185	TT	H	H	Bi>Uni
1183	HOCH	2021	44386.5972222222	SAND	BS21_16	HOCH2021SANDBS21_16	75.15218	-19.70785	4	4	44386.9569444444	intact	44386.5972222222	85/1	0.504599854758504	85/1	0.504599854758504	85/1	0.504599854758504	748477	SAND_HOCH_2021_BS21_16_748477	0	44380.638287037	NA	NA	NA	NA	44393.9771759259	44398.9341203704	44398	44399.257037037	NA	NA	NA	NA	NA	NA	NA	NA	NA	NA	NA	NA	NA	NA	NA	NA	NA	FALSE
1184	HOCH	2021	44386.5972222222	SAND	BS21_16	HOCH2021SANDBS21_16	75.15218	-19.70785	4	4	44386.9569444444	intact	44386.5972222222	85/1	0.504599854758504	85/1	0.504599854758504	85/1	0.504599854758504	748486	SAND_HOCH_2021_BS21_16_748486	0	44386.5768518519	44386.6164351852	44387.3671296296	44387.3671296296	44387.3671296296	44387.3844907407	44393.8928240741	NA	44393.9643518518	NA	NA	NA	44375.7483253449	44375.7483253449	i4	NA	NA	NA	44397.2483253449	44397.2483253449	h4	21.5	44387.3671296296	TT_FO	A	A	FALSE
1185	HOCH	2021	44386.7638888889	SAND	BS21_17	HOCH2021SANDBS21_17	75.14709	-19.69582	4	4	44393.85625	young	44386.7638888889	90/2	0.550533107164598	85/1	0.504599854758504	90/2	0.550533107164598	748447	SAND_HOCH_2021_BS21_17_748447	0	44380.6443981481	44386.889537037	44393.3159722222	44393.3159722222	44394.2242592593	44394.2263425926	44398.7124537037	44398	44399.258287037	NA	44371.8159722222	44371.85625	44375.2566153938	44371.8159722222	i2	44393.3159722222	44393.35625	NA	44396.7566153938	44393.3159722222	h1	21.5	44393.3159722222	TT	H	H	Bi
1186	HOCH	2021	44381.5	SAND	BS21_18	HOCH2021SANDBS21_18	75.14565	-19.72082	3	3	44393.9166666667	intact	44381.5	80/1.5	0.559118962246572	80/1.5	0.559118962246572	80/1.5	0.559118962246572	748468	SAND_HOCH_2021_BS21_18_748468	0	44380.6368055556	44389.0256944444	44394.5951388889	44394.5951388889	44395.5451388889	44395.5493055556	44398.6097222222	44398.6111111111	44399.2486111111	NA	44373.0951388889	NA	44369.4789423117	44373.0951388889	i2	44394.5951388889	NA	NA	44390.9789423117	44394.5951388889	h1	21.5	44388.4583333333	TT	H	H	Bi>Uni
1187	HOCH	2021	44388.9027777778	SAND	BS21_19	HOCH2021SANDBS21_19	75.13601	-19.69338	4	4	44396.1208333333	intact	44388.9027777778	90/2	0.550533107164598	85/1	0.504599854758504	85/1	0.504599854758504	748454	SAND_HOCH_2021_BS21_19_748454	0	44386.5758333333	44388.92375	44396.3223611111	44396.3223611111	44396.3223611111	44396.3265277778	44399.7890277778	44399.7916666667	44399.9355555556	NA	NA	NA	44377.7246925916	44377.7246925916	i4	NA	NA	NA	44399.2246925916	44399.2246925916	h4	21.5	44396.3223611111	TT_FO	A	A	Uni
1188	HOCH	2021	44390.7986111111	SAND	BS21_20	HOCH2021SANDBS21_20	75.14091	-19.63321	4	4	44390.7986111111	intact	44390.7986111111	85/-	0.356	80/-	0.314	85/-	0.356	748329	SAND_HOCH_2021_BS21_20_748329	0	44386.5747916667	44390.8164583333	44391.1025694444	44391.1025694444	44391.1025694444	44391.1685416667	44392.7428472222	44392.7430555556	44393.4852083333	NA	NA	NA	44383.4456111111	44383.4456111111	i4	NA	NA	NA	44404.9456111111	44404.9456111111	h4	21.5	44391.1025694444	TT	P	P	FALSE
1189	HOCH	2021	44392.8875	SAND	BS21_21	HOCH2021SANDBS21_21	75.13821	-19.70282	4	4	44399.7847222222	intact	44392.8875	90/2	0.550533107164598	90/2	0.550533107164598	NA		748451	SAND_HOCH_2021_BS21_21_748451	0	44380.6354513889	44392.9979513889	44401.0604513889	44401.0604513889	44402.7312847222	44402.7757291667	44403.2833680556	44403.7361111111	44403.2833680556	NA	44379.5604513889	NA	44381.051038196	44379.5604513889	i2	44401.0604513889	NA	NA	44402.551038196	44401.0604513889	h1	21.5	44401.0604513889	TT	H	H	Bi>Uni
1190	HOCH	2021	44393.7152777778	SAND	BS21_22	HOCH2021SANDBS21_22	75.1319	-19.63854	4	4	44397.8923611111	intact	44393.7152777778	90/2	0.550533107164598	90/2	0.550533107164598	85/1	0.504599854758504	748474	SAND_HOCH_2021_BS21_22_748474	0	44391.7519907407	44393.724212963	44398.4283796296	44398.4283796296	44398.4283796296	44398.4443518519	44403.7707407407	44403.7708333333	44404.6401851852	NA	NA	NA	44382.2080042826	44382.2080042826	i4	NA	NA	NA	44403.7080042826	44403.7080042826	h4	21.5	44398.4283796296	TT_FO	A	A	Uni
1191	HOCH	2021	44393.7430555556	SAND	BS21_23	HOCH2021SANDBS21_23	75.13503	-19.62829	3	3	44393.7430555556	star	NA	NA	NA	NA	NA	NA	NA	651004	SAND_HOCH_2021_BS21_23_651004	0	44391.7513425926	44393.8284143519	44394.4492592593	44394.4492592593	44396.1596759259	44396.1638425926	44399.895787037	44399.8958333333	44400.1013425926	NA	44372.9492592593	44374.2430555556	NA	44372.9492592593	i2	44394.4492592593	44395.7430555556	NA	NA	44394.4492592593	h1	21.5	44394.4492592593	TT	H	H	FALSE
1393	HOCH	2019	NA	NA	BS_19_camp	NA	NA	NA	NA	NA	NA	NA	NA	NA	NA	NA	NA	NA	NA	748333	SAND_HOCH_2019_BS_19_camp_748333_part2	01:00 (txt cor)	43677.7894097222	NA	NA	NA	NA	43677.7942708333	43683.0095486111	NA	43683.0116319444	NA	NA	NA	NA	NA	NA	NA	NA	NA	NA	NA	NA	NA	NA	NA	NA	NA	NA
1394	HOCH	2019	NA	NA	BS_19_camp	NA	NA	NA	NA	NA	NA	NA	NA	NA	NA	NA	NA	NA	NA	748333	SAND_HOCH_2019_BS_19_camp_748333_part1	01:00 (txt cor)	43651.6060069444	NA	NA	NA	NA	43651.6122569444	43674.2469791667	NA	43674.2539236111	NA	NA	NA	NA	NA	NA	NA	NA	NA	NA	NA	NA	NA	NA	NA	NA	NA	NA
[truncated: 10 more columns]
