# Supplementary material for: Predation Risk Does Not Delay Breeding but Reduces Nest Survival in High‐Arctic Shorebirds
Source: Ecol Evol. 2026 Mar 18;16(3):e72997. doi: 10.1002/ece3.72997 (PMC13093658; doi:10.1002/ece3.72997)
Supplement: Supplementary file 3 — Data S3: Supporting information. [file ECE3-16-e72997-s003.csv]

	X	Study_area	LONGITUDE	LATITUDE	Tag_ID	timestamp	DOY	Year	Month	Day	hour	minute	Week	ID_season_year	x	y	time_after_tagging
1	1	Hochstetter	-19.6168667	75.151695	928001	2017-07-20 11:45:17	201	2017	7	20	13	45	29	928001 2017	539561.200715467	8340993.69148351	172800
2	2	Hochstetter	-19.6169667	75.15156	928001	2017-07-20 11:46:36	201	2017	7	20	13	46	29	928001 2017	539558.692366424	8340978.56589944	172800
3	3	Hochstetter	-19.6176167	75.1514333	928001	2017-07-20 11:47:54	201	2017	7	20	13	47	29	928001 2017	539540.433315663	8340963.99919087	172800
4	4	Hochstetter	-19.619	75.1509883	928001	2017-07-20 11:49:24	201	2017	7	20	13	49	29	928001 2017	539502.030026384	8340913.43843322	172800
5	5	Hochstetter	-19.6175833	75.151395	928001	2017-07-20 11:50:55	201	2017	7	20	13	50	29	928001 2017	539541.488154629	8340959.74922124	172800
6	6	Hochstetter	-19.6171667	75.1516767	928001	2017-07-20 11:52:49	201	2017	7	20	13	52	29	928001 2017	539552.669015797	8340991.4499651	172800
7	7	Hochstetter	-19.6172333	75.1515983	928001	2017-07-20 11:59:38	201	2017	7	20	13	59	29	928001 2017	539550.968451045	8340982.66024011	172800
8	8	Hochstetter	-19.6172333	75.1515	928001	2017-07-20 12:00:44	201	2017	7	20	14	0	29	928001 2017	539551.224293116	8340971.69517038	172800
9	9	Hochstetter	-19.6172167	75.1515733	928001	2017-07-20 12:01:56	201	2017	7	20	14	1	29	928001 2017	539551.508244515	8340979.88264181	172800
10	10	Hochstetter	-19.61725	75.1516	928001	2017-07-20 12:03:02	201	2017	7	20	14	3	29	928001 2017	539550.486440739	8340982.83872681	172800
11	11	Hochstetter	-19.6174	75.1516283	928001	2017-07-20 12:04:16	201	2017	7	20	14	4	29	928001 2017	539546.123101452	8340985.89542454	172800
12	12	Hochstetter	-19.6173667	75.151605	928001	2017-07-20 12:05:29	201	2017	7	20	14	5	29	928001 2017	539547.136047765	8340983.31859672	172800
13	13	Hochstetter	-19.6173	75.1516567	928001	2017-07-20 12:06:37	201	2017	7	20	14	6	29	928001 2017	539548.908979099	8340989.13007966	172800
14	14	Hochstetter	-19.6173333	75.1516633	928001	2017-07-20 12:07:51	201	2017	7	20	14	7	29	928001 2017	539547.939494514	8340989.8440715	172800
15	15	Hochstetter	-19.6172833	75.1516183	928001	2017-07-20 12:09:11	201	2017	7	20	14	9	29	928001 2017	539549.486501901	8340984.85781765	172800
16	16	Hochstetter	-19.6174	75.1517667	928001	2017-07-20 12:10:30	201	2017	7	20	14	10	29	928001 2017	539545.762935641	8341001.33352994	172800
17	17	Hochstetter	-19.6170167	75.151885	928001	2017-07-20 12:11:44	201	2017	7	20	14	11	29	928001 2017	539556.416465633	8341014.78530189	172800
18	18	Hochstetter	-19.6172167	75.1516783	928001	2017-07-20 12:12:50	201	2017	7	20	14	12	29	928001 2017	539551.234961202	8340991.59507641	172800
19	19	Hochstetter	-19.6169167	75.15203	928001	2017-07-20 12:14:16	201	2017	7	20	14	14	29	928001 2017	539558.898733052	8341031.02635278	172800
20	20	Hochstetter	-19.6173667	75.1519617	928001	2017-07-20 12:15:29	201	2017	7	20	14	15	29	928001 2017	539546.207765317	8341023.10741297	172800
21	21	Hochstetter	-19.6177833	75.151935	928001	2017-07-20 12:16:41	201	2017	7	20	14	16	29	928001 2017	539534.363604983	8341019.85120148	172800
22	22	Hochstetter	-19.6167	75.1520617	928001	2017-07-20 12:17:55	201	2017	7	20	14	17	29	928001 2017	539565.013196036	8341034.70702805	172800
23	23	Hochstetter	-19.6168333	75.152065	928001	2017-07-20 12:19:09	201	2017	7	20	14	19	29	928001 2017	539561.192614432	8341034.98615974	172800
24	24	Hochstetter	-19.6167	75.152095	928001	2017-07-20 12:20:21	201	2017	7	20	14	20	29	928001 2017	539564.926493619	8341038.42154246	172800
25	25	Hochstetter	-19.61725	75.1516967	928001	2017-07-20 12:21:40	201	2017	7	20	14	21	29	928001 2017	539550.234765855	8340993.6253215	172800
26	26	Hochstetter	-19.61725	75.1517133	928001	2017-07-20 12:22:52	201	2017	7	20	14	22	29	928001 2017	539550.191562089	8340995.47700167	172800
27	27	Hochstetter	-19.6171833	75.1517383	928001	2017-07-20 12:24:03	201	2017	7	20	14	24	29	928001 2017	539552.033962084	8340998.31018308	172800
28	28	Hochstetter	-19.6173	75.1517483	928001	2017-07-20 12:25:16	201	2017	7	20	14	25	29	928001 2017	539548.670586216	8340999.34778489	172800
29	29	Hochstetter	-19.6172	75.1516117	928001	2017-07-20 12:27:04	201	2017	7	20	14	27	29	928001 2017	539551.885886317	8340984.1771899	172800
30	30	Hochstetter	-19.6172167	75.1516483	928001	2017-07-20 12:28:11	201	2017	7	20	14	28	29	928001 2017	539551.313042162	8340988.24866651	172800
31	31	Hochstetter	-19.6177	75.151575	928001	2017-07-20 12:29:17	201	2017	7	20	14	29	29	928001 2017	539537.682406656	8340979.74983657	172800
32	32	Hochstetter	-19.6172167	75.1516133	928001	2017-07-20 12:30:29	201	2017	7	20	14	30	29	928001 2017	539551.404136602	8340984.34452164	172800
33	33	Hochstetter	-19.6172667	75.1516167	928001	2017-07-20 12:31:35	201	2017	7	20	14	31	29	928001 2017	539549.965391479	8340984.69041863	172800
34	34	Hochstetter	-19.6172833	75.15163	928001	2017-07-20 12:32:41	201	2017	7	20	14	32	29	928001 2017	539549.456051799	8340986.16291753	172800
35	35	Hochstetter	-19.6171167	75.1516133	928001	2017-07-20 12:33:47	201	2017	7	20	14	33	29	928001 2017	539554.263929063	8340984.41125088	172800
36	36	Hochstetter	-19.6173	75.15164	928001	2017-07-20 12:34:53	201	2017	7	20	14	34	29	928001 2017	539548.952441546	8340987.26724477	172800
37	37	Hochstetter	-19.61695	75.151625	928001	2017-07-20 12:35:58	201	2017	7	20	14	35	29	928001 2017	539559.000745421	8340985.82759896	172800
38	38	Hochstetter	-19.6172167	75.151625	928001	2017-07-20 12:37:04	201	2017	7	20	14	37	29	928001 2017	539551.373685034	8340985.6496215	172800
39	39	Hochstetter	-19.6173	75.1515967	928001	2017-07-20 12:38:11	201	2017	7	20	14	38	29	928001 2017	539549.065131586	8340982.43725969	172800
40	40	Hochstetter	-19.61725	75.15161	928001	2017-07-20 12:39:18	201	2017	7	20	14	39	29	928001 2017	539550.460414386	8340983.95419679	172800
41	41	Hochstetter	-19.6173	75.1515967	928001	2017-07-20 12:40:24	201	2017	7	20	14	40	29	928001 2017	539549.065131586	8340982.43725969	172800
42	42	Hochstetter	-19.6171167	75.15166	928001	2017-07-20 12:41:31	201	2017	7	20	14	41	29	928001 2017	539554.142374261	8340989.62049541	172800
43	43	Hochstetter	-19.61715	75.151685	928001	2017-07-20 12:42:38	201	2017	7	20	14	42	29	928001 2017	539553.124995701	8340992.38694895	172800
44	44	Hochstetter	-19.6171	75.151665	928001	2017-07-20 12:43:44	201	2017	7	20	14	43	29	928001 2017	539554.606943532	8340990.18937459	172800
45	45	Hochstetter	-19.6171833	75.15169	928001	2017-07-20 12:44:49	201	2017	7	20	14	44	29	928001 2017	539552.159675496	8340992.92246319	172800
46	46	Hochstetter	-19.61715	75.151665	928001	2017-07-20 12:45:55	201	2017	7	20	14	45	29	928001 2017	539553.177052189	8340990.15600908	172800
47	47	Hochstetter	-19.6168167	75.1514783	928001	2017-07-20 12:47:07	201	2017	7	20	14	47	29	928001 2017	539563.194771571	8340969.55262534	172800
48	48	Hochstetter	-19.61705	75.15167	928001	2017-07-20 12:48:39	201	2017	7	20	14	48	29	928001 2017	539556.023819787	8340990.78047627	172800
49	49	Hochstetter	-19.6169167	75.15153	928001	2017-07-20 12:49:52	201	2017	7	20	14	49	29	928001 2017	539560.200365407	8340975.2528601	172800
50	50	Hochstetter	-19.6154333	75.150195	928001	2017-07-20 12:51:18	201	2017	7	20	14	51	29	928001 2017	539606.101814262	8340827.32830308	172800
51	51	Hochstetter	-19.6170167	75.1516367	928001	2017-07-20 12:52:49	201	2017	7	20	14	52	29	928001 2017	539557.062809473	8340987.08818446	172800
52	52	Hochstetter	-19.6171167	75.151665	928001	2017-07-20 12:54:02	201	2017	7	20	14	54	29	928001 2017	539554.129359826	8340990.17823038	172800
53	53	Hochstetter	-19.6171833	75.1516817	928001	2017-07-20 12:55:14	201	2017	7	20	14	55	29	928001 2017	539552.181278419	8340991.99662313	172800
54	54	Hochstetter	-19.6172667	75.1516017	928001	2017-07-20 12:56:19	201	2017	7	20	14	56	29	928001 2017	539550.004430538	8340983.01721366	172800
55	55	Hochstetter	-19.6170667	75.1516533	928001	2017-07-20 12:57:26	201	2017	7	20	14	57	29	928001 2017	539555.589706029	8340988.90649691	172800
56	56	Hochstetter	-19.6171333	75.1516433	928001	2017-07-20 12:58:41	201	2017	7	20	14	58	29	928001 2017	539553.711117865	8340987.74658328	172800
57	57	Hochstetter	-19.6172667	75.1516133	928001	2017-07-20 12:59:47	201	2017	7	20	14	59	29	928001 2017	539549.974240333	8340984.31115883	172800
58	58	Hochstetter	-19.6171333	75.1516683	928001	2017-07-20 13:00:53	201	2017	7	20	15	0	29	928001 2017	539553.646046476	8340990.5352581	172800
59	59	Hochstetter	-19.61715	75.1516033	928001	2017-07-20 13:01:59	201	2017	7	20	15	1	29	928001 2017	539553.33764642	8340983.27355957	172800
60	60	Hochstetter	-19.6170833	75.15161	928001	2017-07-20 13:03:11	201	2017	7	20	15	3	29	928001 2017	539555.227689453	8340984.06543445	172800
61	61	Hochstetter	-19.61715	75.1516467	928001	2017-07-20 13:04:16	201	2017	7	20	15	4	29	928001 2017	539553.22468387	8340988.11469909	172800
62	62	Hochstetter	-19.6170333	75.15164	928001	2017-07-20 13:05:22	201	2017	7	20	15	5	29	928001 2017	539556.579494636	8340987.44521135	172800
63	63	Hochstetter	-19.61715	75.1516467	928001	2017-07-20 13:06:29	201	2017	7	20	15	6	29	928001 2017	539553.22468387	8340988.11469909	172800
64	64	Hochstetter	-19.6172	75.1516417	928001	2017-07-20 13:07:36	201	2017	7	20	15	7	29	928001 2017	539551.807804428	8340987.52359976	172800
65	65	Hochstetter	-19.6170667	75.1516367	928001	2017-07-20 13:08:42	201	2017	7	20	15	8	29	928001 2017	539555.63291551	8340987.05481687	172800
66	66	Hochstetter	-19.6171167	75.1516367	928001	2017-07-20 13:09:48	201	2017	7	20	15	9	29	928001 2017	539554.203021521	8340987.02145049	172800
67	67	Hochstetter	-19.6171667	75.1516317	928001	2017-07-20 13:10:53	201	2017	7	20	15	10	29	928001 2017	539552.786141468	8340986.43035035	172800
68	68	Hochstetter	-19.6171333	75.1516417	928001	2017-07-20 13:11:59	201	2017	7	20	15	11	29	928001 2017	539553.715282434	8340987.56810809	172800
69	69	Hochstetter	-19.6171	75.1516467	928001	2017-07-20 13:13:05	201	2017	7	20	15	13	29	928001 2017	539554.654576935	8340988.14806465	172800
70	70	Hochstetter	-19.6171333	75.151705	928001	2017-07-20 13:14:11	201	2017	7	20	15	14	29	928001 2017	539553.550521664	8340994.62903276	172800
71	71	Hochstetter	-19.6171667	75.151695	928001	2017-07-20 13:15:17	201	2017	7	20	15	15	29	928001 2017	539552.621384684	8340993.4912751	172800
72	72	Hochstetter	-19.6172333	75.1517	928001	2017-07-20 13:16:25	201	2017	7	20	15	16	29	928001 2017	539550.703759784	8340994.00456971	172800
73	73	Hochstetter	-19.6173	75.1517917	928001	2017-07-20 13:17:31	201	2017	7	20	15	17	29	928001 2017	539548.55763584	8341004.18892473	172800
74	74	Hochstetter	-19.6170667	75.151635	928001	2017-07-20 13:18:39	201	2017	7	20	15	18	29	928001 2017	539555.637340577	8340986.86518699	172800
75	75	Hochstetter	-19.61715	75.1516583	928001	2017-07-20 13:19:44	201	2017	7	20	15	19	29	928001 2017	539553.194491111	8340989.40864422	172800
76	76	Hochstetter	-19.61715	75.151655	928001	2017-07-20 13:20:50	201	2017	7	20	15	20	29	928001 2017	539553.20308043	8340989.04053914	172800
77	77	Hochstetter	-19.6170833	75.151645	928001	2017-07-20 13:21:56	201	2017	7	20	15	21	29	928001 2017	539555.136586228	8340987.96957912	172800
78	78	Hochstetter	-19.6170833	75.1516533	928001	2017-07-20 13:23:04	201	2017	7	20	15	23	29	928001 2017	539555.114981746	8340988.89541915	172800
79	79	Hochstetter	-19.6172833	75.1517133	928001	2017-07-20 13:24:15	201	2017	7	20	15	24	29	928001 2017	539549.239257431	8340995.45478258	172800
80	80	Hochstetter	-19.6172167	75.151715	928001	2017-07-20 13:25:21	201	2017	7	20	15	25	29	928001 2017	539551.139442145	8340995.68885119	172800
81	81	Hochstetter	-19.6172667	75.151725	928001	2017-07-20 13:26:27	201	2017	7	20	15	26	29	928001 2017	539549.683529393	8340996.77095858	172800
82	82	Hochstetter	-19.6172	75.151715	928001	2017-07-20 13:27:34	201	2017	7	20	15	27	29	928001 2017	539551.617024297	8340995.69999457	172800
83	83	Hochstetter	-19.6173667	75.15174	928001	2017-07-20 13:28:41	201	2017	7	20	15	28	29	928001 2017	539546.784721539	8340998.37744209	172800
84	84	Hochstetter	-19.6172667	75.1516867	928001	2017-07-20 13:29:47	201	2017	7	20	15	29	29	928001 2017	539549.783209168	8340992.49870852	172800
85	85	Hochstetter	-19.6173333	75.1517267	928001	2017-07-20 13:30:53	201	2017	7	20	15	30	29	928001 2017	539547.774497306	8340996.91615141	172800
86	86	Hochstetter	-19.6174333	75.1518017	928001	2017-07-20 13:31:58	201	2017	7	20	15	31	29	928001 2017	539544.71955404	8341005.21545856	172800
87	87	Hochstetter	-19.61735	75.15172	928001	2017-07-20 13:33:06	201	2017	7	20	15	33	29	928001 2017	539547.314351904	8340996.15764419	172800
88	88	Hochstetter	-19.6171833	75.1516633	928001	2017-07-20 13:34:20	201	2017	7	20	15	34	29	928001 2017	539552.229169234	8340989.94415842	172800
89	89	Hochstetter	-19.6171333	75.151675	928001	2017-07-20 13:35:28	201	2017	7	20	15	35	29	928001 2017	539553.628607343	8340991.28262296	172800
90	90	Hochstetter	-19.6172	75.151695	928001	2017-07-20 13:36:35	201	2017	7	20	15	36	29	928001 2017	539551.669078909	8340993.46905465	172800
91	91	Hochstetter	-19.6171167	75.1516817	928001	2017-07-20 13:37:42	201	2017	7	20	15	37	29	928001 2017	539554.085891613	8340992.04106515	172800
92	92	Hochstetter	-19.61715	75.15167	928001	2017-07-20 13:38:48	201	2017	7	20	15	38	29	928001 2017	539553.164038067	8340990.71374405	172800
93	93	Hochstetter	-19.6172333	75.1516633	928001	2017-07-20 13:39:54	201	2017	7	20	15	39	29	928001 2017	539550.799277687	8340989.91079491	172800
94	94	Hochstetter	-19.61735	75.1517317	928001	2017-07-20 13:41:01	201	2017	7	20	15	41	29	928001 2017	539547.283903255	8340997.46274412	172800
95	95	Hochstetter	-19.6173	75.15196	928001	2017-07-20 13:42:07	201	2017	7	20	15	42	29	928001 2017	539548.119627598	8341022.96228515	172800
96	96	Hochstetter	-19.6173333	75.1519233	928001	2017-07-20 13:43:15	201	2017	7	20	15	43	29	928001 2017	539547.262849498	8341018.84629216	172800
97	97	Hochstetter	-19.61735	75.1518617	928001	2017-07-20 13:44:23	201	2017	7	20	15	44	29	928001 2017	539546.945584827	8341011.96385454	172800
98	98	Hochstetter	-19.6174167	75.15191	928001	2017-07-20 13:45:29	201	2017	7	20	15	45	29	928001 2017	539544.912441988	8341017.30707422	172800
99	99	Hochstetter	-19.6173333	75.1518767	928001	2017-07-20 13:46:36	201	2017	7	20	15	46	29	928001 2017	539547.384125165	8341013.64820179	172800
100	100	Hochstetter	-19.61725	75.1519567	928001	2017-07-20 13:47:43	201	2017	7	20	15	47	29	928001 2017	539549.558079971	8341022.62754135	172800
101	101	Hochstetter	-19.61745	75.1519717	928001	2017-07-20 13:48:48	201	2017	7	20	15	48	29	928001 2017	539543.799589973	8341024.1673085	172800
102	102	Hochstetter	-19.6174	75.1519183	928001	2017-07-20 13:49:54	201	2017	7	20	15	49	29	928001 2017	539545.368418485	8341018.244056	172800
103	103	Hochstetter	-19.6174	75.1519383	928001	2017-07-20 13:51:00	201	2017	7	20	15	51	29	928001 2017	539545.316371346	8341020.47499613	172800
104	104	Hochstetter	-19.61745	75.1519083	928001	2017-07-20 13:52:06	201	2017	7	20	15	52	29	928001 2017	539543.964573447	8341017.09522816	172800
105	105	Hochstetter	-19.6174333	75.1519317	928001	2017-07-20 13:53:12	201	2017	7	20	15	53	29	928001 2017	539544.38125588	8341019.7165695	172800
106	106	Hochstetter	-19.6173667	75.1517133	928001	2017-07-20 13:54:18	201	2017	7	20	15	54	29	928001 2017	539546.854206077	8340995.39913711	172800
107	107	Hochstetter	-19.6174167	75.1519433	928001	2017-07-20 13:55:23	201	2017	7	20	15	55	29	928001 2017	539544.825784549	8341021.02158955	172800
108	108	Hochstetter	-19.6174167	75.151915	928001	2017-07-20 13:56:29	201	2017	7	20	15	56	29	928001 2017	539544.899430362	8341017.86480926	172800
109	109	Hochstetter	-19.6174333	75.1519233	928001	2017-07-20 13:57:36	201	2017	7	20	15	57	29	928001 2017	539544.403115152	8341018.77957464	172800
110	110	Hochstetter	-19.6175	75.1519583	928001	2017-07-20 13:58:43	201	2017	7	20	15	58	29	928001 2017	539542.404596374	8341022.63922211	172800
111	111	Hochstetter	-19.6174167	75.1519283	928001	2017-07-20 13:59:49	201	2017	7	20	15	59	29	928001 2017	539544.864819433	8341019.34838445	172800
112	112	Hochstetter	-19.6175	75.15192	928001	2017-07-20 14:00:55	201	2017	7	20	16	0	29	928001 2017	539542.504259442	8341018.3669716	172800
113	113	Hochstetter	-19.6174833	75.1519167	928001	2017-07-20 14:02:01	201	2017	7	20	16	2	29	928001 2017	539542.990422461	8341018.01000742	172800
114	114	Hochstetter	-19.6174833	75.1519333	928001	2017-07-20 14:03:06	201	2017	7	20	16	3	29	928001 2017	539542.947225938	8341019.86168779	172800
115	115	Hochstetter	-19.6174	75.1517517	928001	2017-07-20 14:04:12	201	2017	7	20	16	4	29	928001 2017	539545.801970964	8340999.66032487	172800
116	116	Hochstetter	-19.6175333	75.15192	928001	2017-07-20 14:05:18	201	2017	7	20	16	5	29	928001 2017	539541.551967652	8341018.34475681	172800
117	117	Hochstetter	-19.6173667	75.1516883	928001	2017-07-20 14:06:24	201	2017	7	20	16	6	29	928001 2017	539546.919266498	8340992.61046203	172800
118	118	Hochstetter	-19.6175167	75.151925	928001	2017-07-20 14:07:30	201	2017	7	20	16	7	29	928001 2017	539542.013672995	8341018.91356584	172800
119	119	Hochstetter	-19.6173833	75.1517333	928001	2017-07-20 14:08:37	201	2017	7	20	16	8	29	928001 2017	539546.327435899	8340997.61900187	172800
120	120	Hochstetter	-19.61755	75.151945	928001	2017-07-20 14:09:44	201	2017	7	20	16	9	29	928001 2017	539541.009340017	8341021.12229157	172800
121	121	Hochstetter	-19.6175167	75.1518933	928001	2017-07-20 14:10:49	201	2017	7	20	16	10	29	928001 2017	539542.096160741	8341015.37752559	172800
122	122	Hochstetter	-19.6175333	75.1519017	928001	2017-07-20 14:11:55	201	2017	7	20	16	11	29	928001 2017	539541.599586189	8341016.30344649	172800
123	123	Hochstetter	-19.61755	75.15192	928001	2017-07-20 14:13:01	201	2017	7	20	16	13	29	928001 2017	539541.074391885	8341018.33361626	172800
124	124	Hochstetter	-19.6174333	75.1518517	928001	2017-07-20 14:14:07	201	2017	7	20	16	14	29	928001 2017	539544.589439387	8341010.7928089	172800
125	125	Hochstetter	-19.6175833	75.15191	928001	2017-07-20 14:15:13	201	2017	7	20	16	15	29	928001 2017	539540.148120195	8341017.19593212	172800
126	126	Hochstetter	-19.6173333	75.151705	928001	2017-07-20 14:16:18	201	2017	7	20	16	16	29	928001 2017	539547.830971119	8340994.49558147	172800
127	127	Hochstetter	-19.6173667	75.1517283	928001	2017-07-20 14:17:24	201	2017	7	20	16	17	29	928001 2017	539546.81516982	8340997.07234216	172800
128	128	Hochstetter	-19.6175	75.1518867	928001	2017-07-20 14:18:30	201	2017	7	20	16	18	29	928001 2017	539542.590911652	8341014.65245616	172800
129	129	Hochstetter	-19.6174333	75.1519	928001	2017-07-20 14:19:37	201	2017	7	20	16	19	29	928001 2017	539544.463748604	8341016.18052936	172800
130	130	Hochstetter	-19.61755	75.1519083	928001	2017-07-20 14:20:46	201	2017	7	20	16	20	29	928001 2017	539541.104836156	8341017.02851621	172800
131	131	Hochstetter	-19.6176667	75.1518717	928001	2017-07-20 14:21:52	201	2017	7	20	16	21	29	928001 2017	539537.862750483	8341012.86804864	172800
132	132	Hochstetter	-19.6174	75.1518017	928001	2017-07-20 14:22:58	201	2017	7	20	16	22	29	928001 2017	539545.671853209	8341005.23767512	172800
133	133	Hochstetter	-19.6175167	75.1519467	928001	2017-07-20 14:24:03	201	2017	7	20	16	24	29	928001 2017	539541.957206613	8341021.33413598	172800
134	134	Hochstetter	-19.6173167	75.1519133	928001	2017-07-20 14:25:09	201	2017	7	20	16	25	29	928001 2017	539547.763590525	8341017.7418977	172800
135	135	Hochstetter	-19.6170667	75.15166	928001	2017-07-20 14:26:24	201	2017	7	20	16	26	29	928001 2017	539555.572266057	8340989.65386174	172800
136	136	Hochstetter	-19.6174333	75.1517917	928001	2017-07-20 14:27:44	201	2017	7	20	16	27	29	928001 2017	539544.745576966	8341004.09998849	172800
137	137	Hochstetter	-19.6172167	75.1517283	928001	2017-07-20 14:28:57	201	2017	7	20	16	28	29	928001 2017	539551.104826243	8340997.17242626	172800
138	138	Hochstetter	-19.6174667	75.1518367	928001	2017-07-20 14:30:04	201	2017	7	20	16	30	29	928001 2017	539543.673317048	8341009.0973211	172800
139	139	Hochstetter	-19.6173667	75.1516917	928001	2017-07-20 14:31:12	201	2017	7	20	16	31	29	928001 2017	539546.910418281	8340992.98972184	172800
140	140	Hochstetter	-19.6173667	75.1517383	928001	2017-07-20 14:32:20	201	2017	7	20	16	32	29	928001 2017	539546.789145648	8340998.18781219	172800
141	141	Hochstetter	-19.61745	75.15177	928001	2017-07-20 14:33:29	201	2017	7	20	16	33	29	928001 2017	539544.324466249	8341001.66827699	172800
142	142	Hochstetter	-19.6171833	75.1516633	928001	2017-07-20 14:34:35	201	2017	7	20	16	34	29	928001 2017	539552.229169234	8340989.94415842	172800
143	143	Hochstetter	-19.6174	75.1517817	928001	2017-07-20 14:35:43	201	2017	7	20	16	35	29	928001 2017	539545.723900315	8341003.00673502	172800
144	144	Hochstetter	-19.6174	75.15179	928001	2017-07-20 14:36:58	201	2017	7	20	16	36	29	928001 2017	539545.702300766	8341003.93257516	172800
145	145	Hochstetter	-19.6173167	75.1517367	928001	2017-07-20 14:38:09	201	2017	7	20	16	38	29	928001 2017	539548.223194226	8340998.04269713	172800
146	146	Hochstetter	-19.6174833	75.1517583	928001	2017-07-20 14:39:23	201	2017	7	20	16	39	29	928001 2017	539543.402610794	8341000.34096119	172800
147	147	Hochstetter	-19.6173	75.1518017	928001	2017-07-20 14:40:30	201	2017	7	20	16	40	29	928001 2017	539548.531610405	8341005.30439474	172800
148	148	Hochstetter	-19.61745	75.1517433	928001	2017-07-20 14:41:45	201	2017	7	20	16	41	29	928001 2017	539544.393946611	8340998.68997191	172800
149	149	Hochstetter	-19.6176667	75.1517433	928001	2017-07-20 14:42:58	201	2017	7	20	16	42	29	928001 2017	539538.196828479	8340998.54541176	172800
150	150	Hochstetter	-19.6176	75.1517417	928001	2017-07-20 14:44:10	201	2017	7	20	16	44	29	928001 2017	539540.108457222	8340998.41142957	172800
151	151	Hochstetter	-19.6175167	75.1517717	928001	2017-07-20 14:45:23	201	2017	7	20	16	45	29	928001 2017	539542.412580497	8341001.81340913	172800
152	152	Hochstetter	-19.61805	75.1517483	928001	2017-07-20 14:46:48	201	2017	7	20	16	46	29	928001 2017	539527.222329324	8340998.84750371	172800
153	153	Hochstetter	-19.6169333	75.1517617	928001	2017-07-20 14:48:18	201	2017	7	20	16	48	29	928001 2017	539559.122468485	8341001.08721743	172800
154	154	Hochstetter	-19.61735	75.1517167	928001	2017-07-20 14:49:29	201	2017	7	20	16	49	29	928001 2017	539547.322939984	8340995.78953909	172800
155	155	Hochstetter	-19.6172333	75.1517517	928001	2017-07-20 14:50:43	201	2017	7	20	16	50	29	928001 2017	539550.569201837	8340999.7715495	172800
156	156	Hochstetter	-19.6173167	75.1517667	928001	2017-07-20 14:51:56	201	2017	7	20	16	51	29	928001 2017	539548.145118879	8341001.38910717	172800
157	157	Hochstetter	-19.61665	75.1515267	928001	2017-07-20 14:53:05	201	2017	7	20	16	53	29	928001 2017	539567.83606506	8340975.06277219	172800
158	158	Hochstetter	-19.6170667	75.1511567	928001	2017-07-20 14:54:11	201	2017	7	20	16	54	29	928001 2017	539556.882344811	8340933.51226264	172800
159	159	Hochstetter	-19.6206	75.1509117	928001	2017-07-20 14:55:26	201	2017	7	20	16	55	29	928001 2017	539456.470299275	8340903.82824763	172800
160	160	Hochstetter	-19.6232167	75.1503983	928001	2017-07-20 14:56:31	201	2017	7	20	16	56	29	928001 2017	539382.964947092	8340844.81970691	172800
161	161	Hochstetter	-19.62505	75.1501267	928001	2017-07-20 14:57:52	201	2017	7	20	16	57	29	928001 2017	539331.234930834	8340813.30618446	172800
162	162	Hochstetter	-19.6282833	75.1502783	928001	2017-07-20 14:58:59	201	2017	7	20	16	58	29	928001 2017	539238.368485782	8340828.07384463	172800
163	163	Hochstetter	-19.6294	75.1508167	928001	2017-07-20 15:00:07	201	2017	7	20	17	0	29	928001 2017	539205.041301103	8340887.3920735	172800
164	164	Hochstetter	-19.6282667	75.1514567	928001	2017-07-20 15:01:15	201	2017	7	20	17	1	29	928001 2017	539235.800752343	8340959.53233519	172800
165	165	Hochstetter	-19.6271667	75.1519617	928001	2017-07-20 15:02:35	201	2017	7	20	17	2	29	928001 2017	539265.954008061	8341016.59220221	172800
166	166	Hochstetter	-19.6272167	75.1519583	928001	2017-07-20 15:04:19	201	2017	7	20	17	4	29	928001 2017	539264.532924588	8341016.17981898	172800
167	167	Hochstetter	-19.6272167	75.151935	928001	2017-07-20 15:05:55	201	2017	7	20	17	5	29	928001 2017	539264.593129042	8341013.58076442	172800
168	168	Hochstetter	-19.6273167	75.1519483	928001	2017-07-20 15:07:02	201	2017	7	20	17	7	29	928001 2017	539261.699023464	8341014.99810436	172800
169	169	Hochstetter	-19.6273333	75.15194	928001	2017-07-20 15:08:17	201	2017	7	20	17	8	29	928001 2017	539261.245751023	8341014.06126539	172800
170	170	Hochstetter	-19.6273667	75.15196	928001	2017-07-20 15:09:23	201	2017	7	20	17	9	29	928001 2017	539260.238925332	8341016.27009062	172800
171	171	Hochstetter	-19.6274333	75.15195	928001	2017-07-20 15:10:29	201	2017	7	20	17	10	29	928001 2017	539258.360174649	8341015.11050458	172800
172	172	Hochstetter	-19.62735	75.1519467	928001	2017-07-20 15:11:41	201	2017	7	20	17	11	29	928001 2017	539260.750863849	8341014.79757147	172800
173	173	Hochstetter	-19.6274167	75.15195	928001	2017-07-20 15:12:53	201	2017	7	20	17	12	29	928001 2017	539258.834891454	8341015.12149924	172800
174	174	Hochstetter	-19.62735	75.1519283	928001	2017-07-20 15:13:58	201	2017	7	20	17	13	29	928001 2017	539260.798402662	8341012.7450991	172800
175	175	Hochstetter	-19.6273	75.1519367	928001	2017-07-20 15:15:12	201	2017	7	20	17	15	29	928001 2017	539262.206571256	8341013.71521625	172800
176	176	Hochstetter	-19.6273667	75.1519417	928001	2017-07-20 15:16:24	201	2017	7	20	17	16	29	928001 2017	539260.286205211	8341014.22877298	172800
177	177	Hochstetter	-19.6272833	75.1519417	928001	2017-07-20 15:17:37	201	2017	7	20	17	17	29	928001 2017	539262.671229412	8341014.28401527	172800
178	178	Hochstetter	-19.6277167	75.1520083	928001	2017-07-20 15:18:43	201	2017	7	20	17	18	29	928001 2017	539250.105086148	8341021.42603599	172800
179	179	Hochstetter	-19.62745	75.1519567	928001	2017-07-20 15:19:49	201	2017	7	20	17	19	29	928001 2017	539257.865289031	8341015.8468115	172800
180	180	Hochstetter	-19.6271	75.151965	928001	2017-07-20 15:21:15	201	2017	7	20	17	21	29	928001 2017	539267.852925295	8341017.00449534	172800
181	181	Hochstetter	-19.6270667	75.1519767	928001	2017-07-20 15:22:28	201	2017	7	20	17	22	29	928001 2017	539268.774982859	8341018.33166095	172800
182	182	Hochstetter	-19.6270667	75.1519567	928001	2017-07-20 15:23:40	201	2017	7	20	17	23	29	928001 2017	539268.826666153	8341016.10071295	172800
183	183	Hochstetter	-19.6263	75.1519767	928001	2017-07-20 15:24:54	201	2017	7	20	17	24	29	928001 2017	539290.700563401	8341018.83974218	172800
184	184	Hochstetter	-19.62715	75.1519767	928001	2017-07-20 15:26:07	201	2017	7	20	17	26	29	928001 2017	539266.392824073	8341018.2764763	172800
185	185	Hochstetter	-19.6274667	75.151905	928001	2017-07-20 15:27:32	201	2017	7	20	17	27	29	928001 2017	539257.521275063	8341010.06874947	172800
186	186	Hochstetter	-19.6274833	75.1519067	928001	2017-07-20 15:28:44	201	2017	7	20	17	28	29	928001 2017	539257.042165098	8341010.24738579	172800
187	187	Hochstetter	-19.6275	75.1518767	928001	2017-07-20 15:29:57	201	2017	7	20	17	29	29	928001 2017	539256.642087629	8341006.88990289	172800
188	188	Hochstetter	-19.6274833	75.151895	928001	2017-07-20 15:31:02	201	2017	7	20	17	31	29	928001 2017	539257.072390642	8341008.94228102	172800
189	189	Hochstetter	-19.6275	75.1519583	928001	2017-07-20 15:32:08	201	2017	7	20	17	32	29	928001 2017	539256.431286382	8341015.99217213	172800
190	190	Hochstetter	-19.6273	75.1518967	928001	2017-07-20 15:33:16	201	2017	7	20	17	33	29	928001 2017	539262.309920256	8341009.25331989	172800
191	191	Hochstetter	-19.62745	75.1519033	928001	2017-07-20 15:34:22	201	2017	7	20	17	34	29	928001 2017	539258.003244881	8341009.89017953	172800
192	192	Hochstetter	-19.6275333	75.15192	928001	2017-07-20 15:35:28	201	2017	7	20	17	35	29	928001 2017	539255.577933382	8341011.69785192	172800
193	193	Hochstetter	-19.6275333	75.1518867	928001	2017-07-20 15:36:34	201	2017	7	20	17	36	29	928001 2017	539255.663956798	8341007.98332289	172800
194	194	Hochstetter	-19.6274333	75.1519317	928001	2017-07-20 15:37:41	201	2017	7	20	17	37	29	928001 2017	539258.407452231	8341013.06918689	172800
195	195	Hochstetter	-19.6276333	75.151925	928001	2017-07-20 15:38:54	201	2017	7	20	17	38	29	928001 2017	539252.705272292	8341012.18936364	172800
196	196	Hochstetter	-19.6276667	75.1519133	928001	2017-07-20 15:39:59	201	2017	7	20	17	39	29	928001 2017	539251.78033906	8341010.86214059	172800
197	197	Hochstetter	-19.6274833	75.1518917	928001	2017-07-20 15:41:05	201	2017	7	20	17	41	29	928001 2017	539257.080915795	8341008.57417454	172800
198	198	Hochstetter	-19.6273833	75.1519017	928001	2017-07-20 15:42:11	201	2017	7	20	17	42	29	928001 2017	539259.914830887	8341009.75588141	172800
199	199	Hochstetter	-19.6275	75.1518933	928001	2017-07-20 15:43:17	201	2017	7	20	17	43	29	928001 2017	539256.599204049	8341008.74159002	172800
200	200	Hochstetter	-19.6273667	75.1518983	928001	2017-07-20 15:44:23	201	2017	7	20	17	44	29	928001 2017	539260.39833343	8341009.38761531	172800
201	201	Hochstetter	-19.6277	75.1518717	928001	2017-07-20 15:45:28	201	2017	7	20	17	45	29	928001 2017	539250.935494952	8341006.19971625	172800
202	202	Hochstetter	-19.6274667	75.151915	928001	2017-07-20 15:46:34	201	2017	7	20	17	46	29	928001 2017	539257.495440951	8341011.18422363	172800
203	203	Hochstetter	-19.6272	75.1518917	928001	2017-07-20 15:47:41	201	2017	7	20	17	47	29	928001 2017	539265.182589461	8341008.76182443	172800
204	204	Hochstetter	-19.6275	75.15191	928001	2017-07-20 15:49:00	201	2017	7	20	17	49	29	928001 2017	539256.55606213	8341010.60443188	172800
205	205	Hochstetter	-19.6274	75.1519183	928001	2017-07-20 15:50:06	201	2017	7	20	17	50	29	928001 2017	539259.39436612	8341011.59650727	172800
206	206	Hochstetter	-19.6276	75.1518933	928001	2017-07-20 15:51:12	201	2017	7	20	17	51	29	928001 2017	539253.739453457	8341008.67536291	172800
207	207	Hochstetter	-19.6274333	75.15192	928001	2017-07-20 15:52:18	201	2017	7	20	17	52	29	928001 2017	539258.437678879	8341011.76408214	172800
208	208	Hochstetter	-19.62745	75.1518783	928001	2017-07-20 15:53:24	201	2017	7	20	17	53	29	928001 2017	539258.067830941	8341007.10149416	172800
209	209	Hochstetter	-19.6273	75.1519317	928001	2017-07-20 15:54:29	201	2017	7	20	17	54	29	928001 2017	539262.219489882	8341013.15747921	172800
210	210	Hochstetter	-19.6273833	75.1518933	928001	2017-07-20 15:55:35	201	2017	7	20	17	55	29	928001 2017	539259.936532858	8341008.81888315	172800
211	211	Hochstetter	-19.6274833	75.1518733	928001	2017-07-20 15:56:42	201	2017	7	20	17	56	29	928001 2017	539257.12844998	8341006.52170209	172800
212	212	Hochstetter	-19.6279333	75.1518467	928001	2017-07-20 15:58:14	201	2017	7	20	17	58	29	928001 2017	539244.328250003	8341003.25655236	172800
213	213	Hochstetter	-19.6275667	75.1519217	928001	2017-07-20 15:59:22	201	2017	7	20	17	59	29	928001 2017	539254.618386883	8341011.86536272	172800
214	214	Hochstetter	-19.6274833	75.1519	928001	2017-07-20 16:00:30	201	2017	7	20	18	0	29	928001 2017	539257.059473743	8341009.5000181	172800
215	215	Hochstetter	-19.6275167	75.151885	928001	2017-07-20 16:01:38	201	2017	7	20	18	1	29	928001 2017	539256.143067237	8341007.80468618	172800
216	216	Hochstetter	-19.62745	75.15191	928001	2017-07-20 16:02:46	201	2017	7	20	18	2	29	928001 2017	539257.985935815	8341010.63754721	172800
217	217	Hochstetter	-19.6275333	75.1519017	928001	2017-07-20 16:03:54	201	2017	7	20	18	3	29	928001 2017	539255.625207513	8341009.65653416	172800
218	218	Hochstetter	-19.6275	75.1519167	928001	2017-07-20 16:05:08	201	2017	7	20	18	5	29	928001 2017	539256.538753695	8341011.35179957	172800
219	219	Hochstetter	-19.6275167	75.151905	928001	2017-07-20 16:06:15	201	2017	7	20	18	6	29	928001 2017	539256.091400899	8341010.03563454	172800
220	220	Hochstetter	-19.6275833	75.15192	928001	2017-07-20 16:07:23	201	2017	7	20	18	7	29	928001 2017	539254.148060594	8341011.66473862	172800
221	221	Hochstetter	-19.6274667	75.1519117	928001	2017-07-20 16:08:38	201	2017	7	20	18	8	29	928001 2017	539257.503966208	8341010.81611716	172800
222	222	Hochstetter	-19.6273667	75.151925	928001	2017-07-20 16:09:43	201	2017	7	20	18	9	29	928001 2017	539260.329351325	8341012.3659312	172800
223	223	Hochstetter	-19.6275833	75.15188	928001	2017-07-20 16:10:57	201	2017	7	20	18	10	29	928001 2017	539254.25138826	8341007.20284181	172800
224	224	Hochstetter	-19.6275667	75.151925	928001	2017-07-20 16:12:11	201	2017	7	20	18	12	29	928001 2017	539254.609862247	8341012.2334692	172800
225	225	Hochstetter	-19.6276667	75.1519633	928001	2017-07-20 16:13:19	201	2017	7	20	18	13	29	928001 2017	539251.651187303	8341016.43951179	172800
226	226	Hochstetter	-19.6274	75.1518917	928001	2017-07-20 16:14:33	201	2017	7	20	18	14	29	928001 2017	539259.463088195	8341008.62934608	172800
227	227	Hochstetter	-19.6274333	75.151945	928001	2017-07-20 16:15:40	201	2017	7	20	18	15	29	928001 2017	539258.373092021	8341014.5527675	172800
228	228	Hochstetter	-19.6276	75.1519483	928001	2017-07-20 16:16:52	201	2017	7	20	18	16	29	928001 2017	539253.597379632	8341014.81047108	172800
229	229	Hochstetter	-19.6276167	75.1519133	928001	2017-07-20 16:17:59	201	2017	7	20	18	17	29	928001 2017	539253.210212522	8341010.89525189	172800
230	230	Hochstetter	-19.6275333	75.15198	928001	2017-07-20 16:19:07	201	2017	7	20	18	19	29	928001 2017	539255.422936201	8341018.39069705	172800
231	231	Hochstetter	-19.6275	75.1518733	928001	2017-07-20 16:20:16	201	2017	7	20	18	20	29	928001 2017	539256.650871013	8341006.51064168	172800
232	232	Hochstetter	-19.62755	75.1518983	928001	2017-07-20 16:21:23	201	2017	7	20	18	21	29	928001 2017	539255.156412494	8341009.26621295	172800
233	233	Hochstetter	-19.62755	75.15189	928001	2017-07-20 16:22:31	201	2017	7	20	18	22	29	928001 2017	539255.177853505	8341008.34036938	172800
234	234	Hochstetter	-19.6275833	75.15192	928001	2017-07-20 16:23:45	201	2017	7	20	18	23	29	928001 2017	539254.148060594	8341011.66473862	172800
235	235	Hochstetter	-19.6274833	75.1518833	928001	2017-07-20 16:24:50	201	2017	7	20	18	24	29	928001 2017	539257.102616184	8341007.63717625	172800
236	236	Hochstetter	-19.6276667	75.15198	928001	2017-07-20 16:26:22	201	2017	7	20	18	26	29	928001 2017	539251.608050609	8341018.30235378	172800
237	237	Hochstetter	-19.62755	75.1519317	928001	2017-07-20 16:27:30	201	2017	7	20	18	27	29	928001 2017	539255.070131795	8341012.99189675	172800
238	238	Hochstetter	-19.6275333	75.15189	928001	2017-07-20 16:28:38	201	2017	7	20	18	28	29	928001 2017	539255.655431956	8341008.35142937	172800
239	239	Hochstetter	-19.6274167	75.1518983	928001	2017-07-20 16:29:53	201	2017	7	20	18	29	29	928001 2017	539258.968458686	8341009.35449795	172800
240	240	Hochstetter	-19.6274	75.1518633	928001	2017-07-20 16:31:00	201	2017	7	20	18	31	29	928001 2017	539259.536460627	8341005.46139956	172800
241	241	Hochstetter	-19.6275333	75.1518717	928001	2017-07-20 16:34:09	201	2017	7	20	18	34	29	928001 2017	539255.702706081	8341006.31011162	172800
242	242	Hochstetter	-19.6275	75.151885	928001	2017-07-20 16:35:23	201	2017	7	20	18	35	29	928001 2017	539256.620645839	8341007.81574645	172800
243	243	Hochstetter	-19.6275167	75.1518983	928001	2017-07-20 16:36:34	201	2017	7	20	18	36	29	928001 2017	539256.108709122	8341009.28826684	172800
244	244	Hochstetter	-19.6274667	75.1518217	928001	2017-07-20 16:37:41	201	2017	7	20	18	37	29	928001 2017	539257.736473169	8341000.77684978	172800
245	245	Hochstetter	-19.62745	75.1518767	928001	2017-07-20 16:38:55	201	2017	7	20	18	38	29	928001 2017	539258.071964448	8341006.92301829	172800
246	246	Hochstetter	-19.62745	75.15192	928001	2017-07-20 16:40:03	201	2017	7	20	18	40	29	928001 2017	539257.960101389	8341011.75302136	172800
247	247	Hochstetter	-19.62745	75.1518167	928001	2017-07-20 16:41:10	201	2017	7	20	18	41	29	928001 2017	539258.22697096	8341000.23017342	172800
248	248	Hochstetter	-19.62765	75.1520283	928001	2017-07-20 16:42:16	201	2017	7	20	18	42	29	928001 2017	539251.960864098	8341023.70115335	172800
249	249	Hochstetter	-19.6276833	75.1521517	928001	2017-07-20 16:43:24	201	2017	7	20	18	43	29	928001 2017	539250.689832662	8341037.44405417	172800
250	250	Hochstetter	-19.6263833	75.15283	928001	2017-07-20 16:44:32	201	2017	7	20	18	44	29	928001 2017	539286.112235531	8341113.96790294	172800
251	251	Hochstetter	-19.6244333	75.1534167	928001	2017-07-20 16:45:40	201	2017	7	20	18	45	29	928001 2017	539340.354845621	8341180.70607557	172800
252	252	Hochstetter	-19.62345	75.15386	928001	2017-07-20 16:46:47	201	2017	7	20	18	46	29	928001 2017	539367.32333048	8341230.80784194	172800
253	253	Hochstetter	-19.6236	75.1546467	928001	2017-07-20 16:47:55	201	2017	7	20	18	47	29	928001 2017	539360.996149072	8341318.46246741	172800
254	254	Hochstetter	-19.6232333	75.15543	928001	2017-07-20 16:49:01	201	2017	7	20	18	49	29	928001 2017	539369.451081853	8341406.08099116	172800
255	255	Hochstetter	-19.6207333	75.1562567	928001	2017-07-20 16:50:15	201	2017	7	20	18	50	29	928001 2017	539438.781839513	8341499.95907611	172800
256	256	Hochstetter	-19.6172833	75.156915	928001	2017-07-20 16:51:22	201	2017	7	20	18	51	29	928001 2017	539535.701282704	8341575.6889353	172800
257	257	Hochstetter	-19.6145167	75.1575917	928001	2017-07-20 16:52:30	201	2017	7	20	18	52	29	928001 2017	539613.027928145	8341653.01997039	172800
258	258	Hochstetter	-19.6123167	75.1576867	928001	2017-07-20 16:53:36	201	2017	7	20	18	53	29	928001 2017	539675.67038315	8341665.08840652	172800
259	259	Hochstetter	-19.6091833	75.1581583	928001	2017-07-20 16:54:44	201	2017	7	20	18	54	29	928001 2017	539764.00849449	8341719.79365641	172800
260	260	Hochstetter	-19.6064167	75.1588017	928001	2017-07-20 16:55:53	201	2017	7	20	18	55	29	928001 2017	539841.40545412	8341793.42063949	172800
261	261	Hochstetter	-19.6053	75.1594517	928001	2017-07-20 16:57:00	201	2017	7	20	18	57	29	928001 2017	539871.619124537	8341866.67684207	172800
262	262	Hochstetter	-19.6045833	75.1595933	928001	2017-07-20 16:58:07	201	2017	7	20	18	58	29	928001 2017	539891.732669618	8341882.95407814	172800
263	263	Hochstetter	-19.60185	75.1603267	928001	2017-07-20 16:59:16	201	2017	7	20	18	59	29	928001 2017	539967.927821083	8341966.60364659	172800
264	264	Hochstetter	-19.6003333	75.1604817	928001	2017-07-20 17:00:23	201	2017	7	20	19	0	29	928001 2017	540010.868804391	8341984.91663618	172800
265	265	Hochstetter	-19.5964833	75.160395	928001	2017-07-20 17:01:31	201	2017	7	20	19	1	29	928001 2017	540121.134840905	8341977.84808688	172800
266	266	Hochstetter	-19.595	75.1605417	928001	2017-07-20 17:02:37	201	2017	7	20	19	2	29	928001 2017	540163.141326472	8341995.21649725	172800
267	267	Hochstetter	-19.5920333	75.1596533	928001	2017-07-20 17:03:46	201	2017	7	20	19	3	29	928001 2017	540250.286634538	8341898.13140793	172800
268	268	Hochstetter	-19.5878167	75.15884	928001	2017-07-20 17:04:53	201	2017	7	20	19	4	29	928001 2017	540372.969478401	8341810.27888214	172800
269	269	Hochstetter	-19.58645	75.1595567	928001	2017-07-20 17:06:00	201	2017	7	20	19	6	29	928001 2017	540410.128318967	8341891.15513502	172800
270	270	Hochstetter	-19.5824833	75.1605117	928001	2017-07-20 17:07:08	201	2017	7	20	19	7	29	928001 2017	540520.958928277	8342000.38943544	172800
271	271	Hochstetter	-19.5783667	75.161025	928001	2017-07-20 17:08:23	201	2017	7	20	19	8	29	928001 2017	540637.241045965	8342060.46414407	172800
272	272	Hochstetter	-19.5756	75.1614483	928001	2017-07-20 17:09:30	201	2017	7	20	19	9	29	928001 2017	540715.177809677	8342109.58003993	172800
273	273	Hochstetter	-19.5725	75.1614667	928001	2017-07-20 17:10:38	201	2017	7	20	19	10	29	928001 2017	540803.723134811	8342113.76428589	172800
274	274	Hochstetter	-19.5706	75.162165	928001	2017-07-20 17:11:45	201	2017	7	20	19	11	29	928001 2017	540856.144217847	8342192.96515154	172800
275	275	Hochstetter	-19.5681	75.1626983	928001	2017-07-20 17:12:54	201	2017	7	20	19	12	29	928001 2017	540926.150721626	8342254.17692372	172800
276	276	Hochstetter	-19.5672	75.163095	928001	2017-07-20 17:14:01	201	2017	7	20	19	14	29	928001 2017	540950.799714237	8342299.04847685	172800
277	277	Hochstetter	-19.56695	75.1630783	928001	2017-07-20 17:15:09	201	2017	7	20	19	15	29	928001 2017	540957.988707066	8342297.35841904	172800
278	278	Hochstetter	-19.5662667	75.1632533	928001	2017-07-20 17:16:17	201	2017	7	20	19	16	29	928001 2017	540977.042278851	8342317.35108891	172800
279	279	Hochstetter	-19.5664833	75.16406	928001	2017-07-20 17:17:25	201	2017	7	20	19	17	29	928001 2017	540968.676087486	8342407.18470103	172800
280	280	Hochstetter	-19.5660833	75.1644233	928001	2017-07-20 17:18:33	201	2017	7	20	19	18	29	928001 2017	540979.125090723	8342447.98552077	172800
281	281	Hochstetter	-19.5657667	75.1650067	928001	2017-07-20 17:19:39	201	2017	7	20	19	19	29	928001 2017	540986.596387221	8342513.27978054	172800
282	282	Hochstetter	-19.5625833	75.1656383	928001	2017-07-20 17:20:45	201	2017	7	20	19	20	29	928001 2017	541075.844062773	8342585.93535041	172800
283	283	Hochstetter	-19.55975	75.166535	928001	2017-07-20 17:21:50	201	2017	7	20	19	21	29	928001 2017	541154.36309773	8342687.92301893	172800
284	284	Hochstetter	-19.5573	75.16683	928001	2017-07-20 17:22:59	201	2017	7	20	19	22	29	928001 2017	541223.556556114	8342722.53131727	172800
285	285	Hochstetter	-19.5569167	75.1671433	928001	2017-07-20 17:24:06	201	2017	7	20	19	24	29	928001 2017	541233.655876119	8342757.74487887	172800
286	286	Hochstetter	-19.5530667	75.1677683	928001	2017-07-20 17:25:14	201	2017	7	20	19	25	29	928001 2017	541341.940527461	8342830.14218768	172800
287	287	Hochstetter	-19.5507	75.1691367	928001	2017-07-20 17:26:20	201	2017	7	20	19	26	29	928001 2017	541405.816494122	8342984.43169615	172800
288	288	Hochstetter	-19.5540833	75.1695917	928001	2017-07-20 17:27:35	201	2017	7	20	19	27	29	928001 2017	541307.936671537	8343032.82359759	172800
289	289	Hochstetter	-19.5575833	75.169575	928001	2017-07-20 17:28:47	201	2017	7	20	19	28	29	928001 2017	541208.010001791	8343028.5243863	172800
290	290	Hochstetter	-19.5592833	75.1685517	928001	2017-07-20 17:30:01	201	2017	7	20	19	30	29	928001 2017	541162.227204095	8342913.19938043	172800
291	291	Hochstetter	-19.56135	75.16799	928001	2017-07-20 17:31:09	201	2017	7	20	19	31	29	928001 2017	541104.712124202	8342849.11036017	172800
292	292	Hochstetter	-19.5666167	75.1673717	928001	2017-07-20 17:32:16	201	2017	7	20	19	32	29	928001 2017	540955.929005218	8342776.49614408	172800
293	293	Hochstetter	-19.56795	75.1662867	928001	2017-07-20 17:33:24	201	2017	7	20	19	33	29	928001 2017	540920.764381076	8342654.54882111	172800
294	294	Hochstetter	-19.5716333	75.165315	928001	2017-07-20 17:34:32	201	2017	7	20	19	34	29	928001 2017	540818.145796322	8342543.62056797	172800
295	295	Hochstetter	-19.57225	75.1645967	928001	2017-07-20 17:35:41	201	2017	7	20	19	35	29	928001 2017	540802.456082361	8342463.07299331	172800
296	296	Hochstetter	-19.5740333	75.165215	928001	2017-07-20 17:36:48	201	2017	7	20	19	36	29	928001 2017	540749.842211869	8342530.81458155	172800
297	297	Hochstetter	-19.5775167	75.16412	928001	2017-07-20 17:38:00	201	2017	7	20	19	38	29	928001 2017	540653.246851466	8342406.28026865	172800
298	298	Hochstetter	-19.5797333	75.1631467	928001	2017-07-20 17:39:07	201	2017	7	20	19	39	29	928001 2017	540592.511785789	8342296.19380288	172800
299	299	Hochstetter	-19.5803333	75.1617533	928001	2017-07-20 17:40:15	201	2017	7	20	19	40	29	928001 2017	540579.089802051	8342140.35537117	172800
300	300	Hochstetter	-19.5812667	75.160475	928001	2017-07-20 17:41:20	201	2017	7	20	19	41	29	928001 2017	540555.828340025	8341997.12780319	172800
301	301	Hochstetter	-19.5807	75.159615	928001	2017-07-20 17:42:26	201	2017	7	20	19	42	29	928001 2017	540574.322629243	8341901.58645697	172800
302	302	Hochstetter	-19.5807167	75.15838	928001	2017-07-20 17:43:34	201	2017	7	20	19	43	29	928001 2017	540577.144583911	8341763.81626594	172800
303	303	Hochstetter	-19.5768833	75.156865	928001	2017-07-20 17:44:47	201	2017	7	20	19	44	29	928001 2017	540690.779690376	8341597.45288747	172800
304	304	Hochstetter	-19.5753333	75.1567867	928001	2017-07-20 17:45:52	201	2017	7	20	19	45	29	928001 2017	540735.300446115	8341589.783557	172800
305	305	Hochstetter	-19.5723333	75.15741	928001	2017-07-20 17:47:00	201	2017	7	20	19	47	29	928001 2017	540819.388673915	8341661.37361822	172800
306	306	Hochstetter	-19.57485	75.1582183	928001	2017-07-20 17:48:08	201	2017	7	20	19	48	29	928001 2017	540745.276625916	8341749.80400836	172800
307	307	Hochstetter	-19.5777333	75.1597167	928001	2017-07-20 17:49:15	201	2017	7	20	19	49	29	928001 2017	540658.845959395	8341914.96361045	172800
308	308	Hochstetter	-19.5794667	75.1610317	928001	2017-07-20 17:50:20	201	2017	7	20	19	50	29	928001 2017	540605.785344801	8342060.4576109	172800
309	309	Hochstetter	-19.5836	75.1620533	928001	2017-07-20 17:51:27	201	2017	7	20	19	51	29	928001 2017	540484.932693376	8342171.58514337	172800
310	310	Hochstetter	-19.5859167	75.1630133	928001	2017-07-20 17:52:34	201	2017	7	20	19	52	29	928001 2017	540416.170924371	8342277.08798356	172800
311	311	Hochstetter	-19.58675	75.1637183	928001	2017-07-20 17:53:42	201	2017	7	20	19	53	29	928001 2017	540390.482995148	8342355.15974998	172800
312	312	Hochstetter	-19.5875	75.1649133	928001	2017-07-20 17:54:50	201	2017	7	20	19	54	29	928001 2017	540365.8746303	8342487.94612223	172800
313	313	Hochstetter	-19.5902167	75.1660167	928001	2017-07-20 17:55:59	201	2017	7	20	19	55	29	928001 2017	540285.323388028	8342609.17755552	172800
314	314	Hochstetter	-19.59115	75.1658417	928001	2017-07-20 17:57:03	201	2017	7	20	19	57	29	928001 2017	540259.1225944	8342589.0228459	172800
315	315	Hochstetter	-19.5901167	75.1670667	928001	2017-07-20 17:58:09	201	2017	7	20	19	58	29	928001 2017	540285.393860409	8342726.36884393	172800
316	316	Hochstetter	-19.5920333	75.168695	928001	2017-07-20 17:59:17	201	2017	7	20	19	59	29	928001 2017	540226.323872266	8342906.69754231	172800
317	317	Hochstetter	-19.5937833	75.1697233	928001	2017-07-20 18:00:25	201	2017	7	20	20	0	29	928001 2017	540173.612283479	8343020.21348948	172800
318	318	Hochstetter	-19.59465	75.1706383	928001	2017-07-20 18:01:34	201	2017	7	20	20	1	29	928001 2017	540146.435672344	8343121.69100874	172800
319	319	Hochstetter	-19.5949167	75.17157	928001	2017-07-20 18:02:39	201	2017	7	20	20	2	29	928001 2017	540136.353956643	8343225.43801964	172800
320	320	Hochstetter	-19.5950167	75.173425	928001	2017-07-20 18:03:47	201	2017	7	20	20	3	29	928001 2017	540128.591954326	8343432.28863998	172800
321	321	Hochstetter	-19.5951333	75.1742983	928001	2017-07-20 18:04:54	201	2017	7	20	20	4	29	928001 2017	540122.952777097	8343529.6230724	172800
322	322	Hochstetter	-19.5987167	75.175155	928001	2017-07-20 18:06:02	201	2017	7	20	20	6	29	928001 2017	540018.368927747	8343622.76210929	172800
323	323	Hochstetter	-19.6041333	75.1747233	928001	2017-07-20 18:07:08	201	2017	7	20	20	7	29	928001 2017	539864.840642643	8343570.95708046	172800
324	324	Hochstetter	-19.6062	75.17559	928001	2017-07-20 18:08:22	201	2017	7	20	20	8	29	928001 2017	539803.553484067	8343666.24556575	172800
325	325	Hochstetter	-19.6102	75.175205	928001	2017-07-20 18:09:29	201	2017	7	20	20	9	29	928001 2017	539690.34990375	8343620.6174657	172800
326	326	Hochstetter	-19.61475	75.1744417	928001	2017-07-20 18:10:37	201	2017	7	20	20	10	29	928001 2017	539562.421999477	8343532.43147612	172800
327	327	Hochstetter	-19.6196167	75.1737783	928001	2017-07-20 18:11:46	201	2017	7	20	20	11	29	928001 2017	539425.1773939	8343455.18806117	172800
328	328	Hochstetter	-19.62035	75.1730767	928001	2017-07-20 18:12:53	201	2017	7	20	20	12	29	928001 2017	539406.059207762	8343376.43879203	172800
329	329	Hochstetter	-19.6220167	75.1722667	928001	2017-07-20 18:14:00	201	2017	7	20	20	14	29	928001 2017	539360.563381472	8343284.97792064	172800
330	330	Hochstetter	-19.6240333	75.1717883	928001	2017-07-20 18:15:15	201	2017	7	20	20	15	29	928001 2017	539304.210184173	8343230.27534719	172800
331	331	Hochstetter	-19.6296	75.17158	928001	2017-07-20 18:16:22	201	2017	7	20	20	16	29	928001 2017	539145.762269287	8343203.35582146	172800
332	332	Hochstetter	-19.6323	75.1707633	928001	2017-07-20 18:17:30	201	2017	7	20	20	17	29	928001 2017	539070.751582518	8343110.47318905	172800
333	333	Hochstetter	-19.6357167	75.1701133	928001	2017-07-20 18:18:38	201	2017	7	20	20	18	29	928001 2017	538974.832870153	8343035.71750731	172800
334	334	Hochstetter	-19.6367	75.1697933	928001	2017-07-20 18:19:46	201	2017	7	20	20	19	29	928001 2017	538947.567774027	8342999.37578003	172800
335	335	Hochstetter	-19.6365167	75.169715	928001	2017-07-20 18:21:00	201	2017	7	20	20	21	29	928001 2017	538953.004503153	8342990.76203698	172800
336	336	Hochstetter	-19.63665	75.16977	928001	2017-07-20 18:22:08	201	2017	7	20	20	22	29	928001 2017	538949.055765396	8342996.80957016	172800
337	337	Hochstetter	-19.6365	75.16973	928001	2017-07-20 18:23:22	201	2017	7	20	20	23	29	928001 2017	538953.443023516	8342992.44623191	172800
338	338	Hochstetter	-19.6363333	75.169775	928001	2017-07-20 18:24:35	201	2017	7	20	20	24	29	928001 2017	538958.089134614	8342997.57545682	172800
339	339	Hochstetter	-19.6366167	75.1698583	928001	2017-07-20 18:25:42	201	2017	7	20	20	25	29	928001 2017	538949.780331332	8343006.68113785	172800
340	340	Hochstetter	-19.6364333	75.1697483	928001	2017-07-20 18:26:50	201	2017	7	20	20	26	29	928001 2017	538955.301272635	8342994.53139786	172800
341	341	Hochstetter	-19.6366667	75.169915	928001	2017-07-20 18:27:58	201	2017	7	20	20	27	29	928001 2017	538948.206631918	8343012.97304871	172800
342	342	Hochstetter	-19.6366	75.1697617	928001	2017-07-20 18:29:06	201	2017	7	20	20	29	29	928001 2017	538950.50526455	8342995.91658082	172800
343	343	Hochstetter	-19.6366	75.1697483	928001	2017-07-20 18:30:14	201	2017	7	20	20	30	29	928001 2017	538950.539654817	8342994.42183831	172800
344	344	Hochstetter	-19.63635	75.1697	928001	2017-07-20 18:31:23	201	2017	7	20	20	31	29	928001 2017	538957.804634894	8342989.19838437	172800
345	345	Hochstetter	-19.6364	75.1699567	928001	2017-07-20 18:32:34	201	2017	7	20	20	32	29	928001 2017	538955.717529269	8343017.7998761	172800
346	346	Hochstetter	-19.6364	75.16994	928001	2017-07-20 18:33:41	201	2017	7	20	20	33	29	928001 2017	538955.760395106	8343015.93702546	172800
347	347	Hochstetter	-19.6365833	75.1699617	928001	2017-07-20 18:34:49	201	2017	7	20	20	34	29	928001 2017	538950.468988735	8343018.23714568	172800
348	348	Hochstetter	-19.6366667	75.1699967	928001	2017-07-20 18:35:56	201	2017	7	20	20	35	29	928001 2017	538947.996964006	8343022.08651648	172800
349	349	Hochstetter	-19.6365667	75.1699617	928001	2017-07-20 18:37:04	201	2017	7	20	20	37	29	928001 2017	538950.94314438	8343018.24805502	172800
350	350	Hochstetter	-19.6362833	75.1699783	928001	2017-07-20 18:38:12	201	2017	7	20	20	38	29	928001 2017	538958.995453409	8343020.28601868	172800
351	351	Hochstetter	-19.63655	75.16993	928001	2017-07-20 18:39:25	201	2017	7	20	20	39	29	928001 2017	538951.501515516	8343014.72296025	172800
352	352	Hochstetter	-19.6367333	75.1699433	928001	2017-07-20 18:40:32	201	2017	7	20	20	40	29	928001 2017	538946.23166753	8343016.08609094	172800
353	353	Hochstetter	-19.6364333	75.16996	928001	2017-07-20 18:41:46	201	2017	7	20	20	41	29	928001 2017	538954.757891073	8343018.14609737	172800
354	354	Hochstetter	-19.6365167	75.1699567	928001	2017-07-20 18:42:54	201	2017	7	20	20	42	29	928001 2017	538952.384157001	8343017.72317554	172800
355	355	Hochstetter	-19.6364167	75.1698817	928001	2017-07-20 18:44:08	201	2017	7	20	20	44	29	928001 2017	538955.433025997	8343009.42280399	172800
356	356	Hochstetter	-19.6365667	75.1699517	928001	2017-07-20 18:45:16	201	2017	7	20	20	45	29	928001 2017	538950.968809409	8343017.13257553	172800
357	357	Hochstetter	-19.6366	75.1699317	928001	2017-07-20 18:46:23	201	2017	7	20	20	46	29	928001 2017	538950.068969932	8343014.87973224	172800
358	358	Hochstetter	-19.6365167	75.1699033	928001	2017-07-20 18:47:31	201	2017	7	20	20	47	29	928001 2017	538952.521213266	8343011.76651517	172800
359	359	Hochstetter	-19.6365167	75.1699117	928001	2017-07-20 18:48:45	201	2017	7	20	20	48	29	928001 2017	538952.499653855	8343012.70351793	172800
360	360	Hochstetter	-19.6364833	75.1698983	928001	2017-07-20 18:50:09	201	2017	7	20	20	50	29	928001 2017	538953.488074215	8343011.23072685	172800
361	361	Hochstetter	-19.6365667	75.1698633	928001	2017-07-20 18:51:27	201	2017	7	20	20	51	29	928001 2017	538951.195688216	8343007.27173686	172800
362	362	Hochstetter	-19.6365667	75.1698683	928001	2017-07-20 18:52:51	201	2017	7	20	20	52	29	928001 2017	538951.182855707	8343007.8294766	172800
363	363	Hochstetter	-19.6364667	75.16991	928001	2017-07-20 18:54:10	201	2017	7	20	20	54	29	928001 2017	538953.932201545	8343012.54674799	172800
364	364	Hochstetter	-19.6364167	75.1698717	928001	2017-07-20 18:55:23	201	2017	7	20	20	55	29	928001 2017	538955.458693839	8343008.30732456	172800
365	365	Hochstetter	-19.6364333	75.1698817	928001	2017-07-20 18:56:42	201	2017	7	20	20	56	29	928001 2017	538954.958867878	8343009.41189339	172800
366	366	Hochstetter	-19.63665	75.1698517	928001	2017-07-20 18:57:55	201	2017	7	20	20	57	29	928001 2017	538948.846095059	8343005.92303777	172800
367	367	Hochstetter	-19.6366667	75.1698217	928001	2017-07-20 18:59:15	201	2017	7	20	20	59	29	928001 2017	538948.446068981	8343002.56562475	172800
368	368	Hochstetter	-19.6365333	75.169875	928001	2017-07-20 19:00:32	201	2017	7	20	21	0	29	928001 2017	538952.119689594	8343008.59879849	172800
369	369	Hochstetter	-19.6364333	75.169905	928001	2017-07-20 19:01:51	201	2017	7	20	21	1	29	928001 2017	538954.899062527	8343012.01096047	172800
370	370	Hochstetter	-19.6363833	75.1698617	928001	2017-07-20 19:02:59	201	2017	7	20	21	2	29	928001 2017	538956.438391916	8343007.21379821	172800
371	371	Hochstetter	-19.6363333	75.1698717	928001	2017-07-20 19:04:11	201	2017	7	20	21	4	29	928001 2017	538957.840911456	8343008.36214248	172800
372	372	Hochstetter	-19.63615	75.1698567	928001	2017-07-20 19:05:19	201	2017	7	20	21	5	29	928001 2017	538963.115157776	8343006.80941639	172800
373	373	Hochstetter	-19.6362	75.169865	928001	2017-07-20 19:06:27	201	2017	7	20	21	6	29	928001 2017	538961.665660754	8343007.70239493	172800
374	374	Hochstetter	-19.6363667	75.1698733	928001	2017-07-20 19:07:34	201	2017	7	20	21	7	29	928001 2017	538956.882774862	8343008.51866532	172800
375	375	Hochstetter	-19.6362667	75.1698583	928001	2017-07-20 19:08:42	201	2017	7	20	21	8	29	928001 2017	538959.777656538	8343006.911178	172800
376	376	Hochstetter	-19.6362167	75.1698567	928001	2017-07-20 19:09:50	201	2017	7	20	21	9	29	928001 2017	538961.209953206	8343006.765569	172800
377	377	Hochstetter	-19.6361833	75.1698583	928001	2017-07-20 19:10:56	201	2017	7	20	21	10	29	928001 2017	538962.159876129	8343006.96600199	172800
378	378	Hochstetter	-19.6362	75.1698683	928001	2017-07-20 19:12:02	201	2017	7	20	21	12	29	928001 2017	538961.657189021	8343008.07050311	172800
379	379	Hochstetter	-19.6362333	75.1698417	928001	2017-07-20 19:13:10	201	2017	7	20	21	13	29	928001 2017	538960.774301278	8343005.08143777	172800
380	380	Hochstetter	-19.6359333	75.1698367	928001	2017-07-20 19:14:18	201	2017	7	20	21	14	29	928001 2017	538969.356283901	8343004.72092744	172800
381	381	Hochstetter	-19.6362667	75.1698533	928001	2017-07-20 19:15:26	201	2017	7	20	21	15	29	928001 2017	538959.79049187	8343006.35343832	172800
382	382	Hochstetter	-19.6364	75.1698367	928001	2017-07-20 19:16:34	201	2017	7	20	21	16	29	928001 2017	538956.025547185	8343004.41412307	172800
383	383	Hochstetter	-19.6363333	75.16986	928001	2017-07-20 19:17:41	201	2017	7	20	21	17	29	928001 2017	538957.870944668	8343007.05703159	172800
384	384	Hochstetter	-19.63625	75.16984	928001	2017-07-20 19:18:49	201	2017	7	20	21	18	29	928001 2017	538960.301649626	8343004.88082845	172800
385	385	Hochstetter	-19.6362167	75.16985	928001	2017-07-20 19:19:58	201	2017	7	20	21	19	29	928001 2017	538961.227153181	8343006.01819784	172800
386	386	Hochstetter	-19.6361833	75.1698417	928001	2017-07-20 19:21:11	201	2017	7	20	21	21	29	928001 2017	538962.202492035	8343005.1143063	172800
387	387	Hochstetter	-19.6362667	75.1698617	928001	2017-07-20 19:22:19	201	2017	7	20	21	22	29	928001 2017	538959.768928512	8343007.29044098	172800
388	388	Hochstetter	-19.6361333	75.1698683	928001	2017-07-20 19:23:26	201	2017	7	20	21	23	29	928001 2017	538963.562392122	8343008.114351	172800
389	389	Hochstetter	-19.6362667	75.1698417	928001	2017-07-20 19:24:32	201	2017	7	20	21	24	29	928001 2017	538959.820269838	8343005.05948226	172800
390	390	Hochstetter	-19.6362167	75.16985	928001	2017-07-20 19:25:40	201	2017	7	20	21	25	29	928001 2017	538961.227153181	8343006.01819784	172800
391	391	Hochstetter	-19.6362	75.1698567	928001	2017-07-20 19:26:47	201	2017	7	20	21	26	29	928001 2017	538961.686968448	8343006.77654708	172800
392	392	Hochstetter	-19.6360667	75.1698033	928001	2017-07-20 19:27:53	201	2017	7	20	21	27	29	928001 2017	538965.631622568	8343000.90751998	172800
393	393	Hochstetter	-19.636	75.169805	928001	2017-07-20 19:28:59	201	2017	7	20	21	28	29	928001 2017	538967.532468873	8343001.14100381	172800
394	394	Hochstetter	-19.6361667	75.1697817	928001	2017-07-20 19:30:07	201	2017	7	20	21	30	29	928001 2017	538962.830686604	8342998.43234302	172800
395	395	Hochstetter	-19.63605	75.169785	928001	2017-07-20 19:31:15	201	2017	7	20	21	31	29	928001 2017	538966.155624227	8342998.87717224	172800
396	396	Hochstetter	-19.6360333	75.1697733	928001	2017-07-20 19:32:28	201	2017	7	20	21	32	29	928001 2017	538966.662681498	8342997.58304098	172800
397	397	Hochstetter	-19.6361	75.1697833	928001	2017-07-20 19:33:34	201	2017	7	20	21	33	29	928001 2017	538964.731792748	8342998.6546689	172800
398	398	Hochstetter	-19.6360333	75.1698317	928001	2017-07-20 19:34:42	201	2017	7	20	21	34	29	928001 2017	538966.512739205	8343004.09743987	172800
399	399	Hochstetter	-19.63605	75.1698367	928001	2017-07-20 19:35:49	201	2017	7	20	21	35	29	928001 2017	538966.022885837	8343004.64420007	172800
400	400	Hochstetter	-19.63605	75.1698333	928001	2017-07-20 19:36:58	201	2017	7	20	21	36	29	928001 2017	538966.031615249	8343004.26493712	172800
401	401	Hochstetter	-19.6359667	75.1698367	928001	2017-07-20 19:38:05	201	2017	7	20	21	38	29	928001 2017	538968.40225225	8343004.69896709	172800
402	402	Hochstetter	-19.6360333	75.1698733	928001	2017-07-20 19:39:13	201	2017	7	20	21	39	29	928001 2017	538966.405930971	8343008.73783363	172800
403	403	Hochstetter	-19.6360667	75.1698283	928001	2017-07-20 19:40:22	201	2017	7	20	21	40	29	928001 2017	538965.56743651	8343003.69621817	172800
404	404	Hochstetter	-19.6360167	75.1698267	928001	2017-07-20 19:41:29	201	2017	7	20	21	41	29	928001 2017	538966.999736501	8343003.55061407	172800
405	405	Hochstetter	-19.636	75.1698283	928001	2017-07-20 19:42:49	201	2017	7	20	21	42	29	928001 2017	538967.472644542	8343003.74007046	172800
406	406	Hochstetter	-19.6362167	75.1697867	928001	2017-07-20 19:43:57	201	2017	7	20	21	43	29	928001 2017	538961.389654411	8342998.95721363	172800
407	407	Hochstetter	-19.636	75.1697933	928001	2017-07-20 19:45:04	201	2017	7	20	21	45	29	928001 2017	538967.562509415	8342999.83589308	172800
408	408	Hochstetter	-19.6359333	75.1697983	928001	2017-07-20 19:46:10	201	2017	7	20	21	46	29	928001 2017	538969.454883328	8343000.43748722	172800
409	409	Hochstetter	-19.6382333	75.169695	928001	2017-07-20 19:47:16	201	2017	7	20	21	47	29	928001 2017	538904.022695345	8342987.40359065	172800
410	410	Hochstetter	-19.63855	75.1688267	928001	2017-07-20 19:48:24	201	2017	7	20	21	48	29	928001 2017	538897.201686454	8342890.33858472	172800
411	411	Hochstetter	-19.64015	75.1682033	928001	2017-07-20 19:49:31	201	2017	7	20	21	49	29	928001 2017	538853.092216483	8342819.75007593	172800
412	412	Hochstetter	-19.6428667	75.1686017	928001	2017-07-20 19:50:40	201	2017	7	20	21	50	29	928001 2017	538774.466610873	8342862.41175605	172800
413	413	Hochstetter	-19.6448167	75.1687933	928001	2017-07-20 19:51:48	201	2017	7	20	21	51	29	928001 2017	538718.273703265	8342882.50960869	172800
414	414	Hochstetter	-19.6460333	75.1681033	928001	2017-07-20 19:52:55	201	2017	7	20	21	52	29	928001 2017	538685.279030142	8342804.74686725	172800
415	415	Hochstetter	-19.6495333	75.1684317	928001	2017-07-20 19:54:01	201	2017	7	20	21	54	29	928001 2017	538584.458991049	8342839.09786436	172800
416	416	Hochstetter	-19.6528333	75.1680417	928001	2017-07-20 19:55:09	201	2017	7	20	21	55	29	928001 2017	538491.17812419	8342793.44822512	172800
417	417	Hochstetter	-19.6554167	75.1674033	928001	2017-07-20 19:56:17	201	2017	7	20	21	56	29	928001 2017	538418.992926354	8342720.55941807	172800
418	418	Hochstetter	-19.6581667	75.16806	928001	2017-07-20 19:57:25	201	2017	7	20	21	57	29	928001 2017	538338.770527242	8342792.03275526	172800
419	419	Hochstetter	-19.6590167	75.1689967	928001	2017-07-20 19:58:38	201	2017	7	20	21	58	29	928001 2017	538312.123791938	8342895.97089143	172800
420	420	Hochstetter	-19.6618	75.1700533	928001	2017-07-20 19:59:47	201	2017	7	20	21	59	29	928001 2017	538229.955430026	8343012.03622418	172800
421	421	Hochstetter	-19.66615	75.1708	928001	2017-07-20 20:00:54	201	2017	7	20	22	0	29	928001 2017	538103.828498627	8343092.5286487	172800
422	422	Hochstetter	-19.6703667	75.1708967	928001	2017-07-20 20:02:01	201	2017	7	20	22	2	29	928001 2017	537983.147657461	8343100.60882523	172800
423	423	Hochstetter	-19.6715833	75.1706733	928001	2017-07-20 20:03:10	201	2017	7	20	22	3	29	928001 2017	537948.957540307	8343074.9093796	172800
424	424	Hochstetter	-19.6725833	75.170425	928001	2017-07-20 20:04:17	201	2017	7	20	22	4	29	928001 2017	537921.015357508	8343046.57161947	172800
425	425	Hochstetter	-19.6748667	75.17087	928001	2017-07-20 20:05:25	201	2017	7	20	22	5	29	928001 2017	537854.68435897	8343094.75143601	172800
426	426	Hochstetter	-19.6764667	75.1709417	928001	2017-07-20 20:06:37	201	2017	7	20	22	6	29	928001 2017	537808.806075267	8343101.72823738	172800
427	427	Hochstetter	-19.6749833	75.1698517	928001	2017-07-20 20:07:44	201	2017	7	20	22	7	29	928001 2017	537853.893842652	8342981.08613352	172800
428	428	Hochstetter	-19.6744667	75.1689017	928001	2017-07-20 20:08:50	201	2017	7	20	22	8	29	928001 2017	537871.020505738	8342875.4441647	172800
429	429	Hochstetter	-19.6727667	75.1679867	928001	2017-07-20 20:09:59	201	2017	7	20	22	9	29	928001 2017	537921.868636736	8342774.46343051	172800
430	430	Hochstetter	-19.6718833	75.166905	928001	2017-07-20 20:11:06	201	2017	7	20	22	11	29	928001 2017	537949.809571568	8342654.36592877	172800
431	431	Hochstetter	-19.6720167	75.1662817	928001	2017-07-20 20:12:13	201	2017	7	20	22	12	29	928001 2017	537947.556460857	8342584.75182253	172800
432	432	Hochstetter	-19.6718	75.1649417	928001	2017-07-20 20:13:22	201	2017	7	20	22	13	29	928001 2017	537957.097953371	8342435.41450164	172800
433	433	Hochstetter	-19.6696333	75.1640467	928001	2017-07-20 20:14:29	201	2017	7	20	22	14	29	928001 2017	538021.249175925	8342336.96666075	172800
434	434	Hochstetter	-19.6682167	75.1634217	928001	2017-07-20 20:15:42	201	2017	7	20	22	15	29	928001 2017	538063.295386422	8342268.15765778	172800
435	435	Hochstetter	-19.6662	75.1623483	928001	2017-07-20 20:16:50	201	2017	7	20	22	16	29	928001 2017	538123.619964187	8342149.71698994	172800
436	436	Hochstetter	-19.6654	75.16138	928001	2017-07-20 20:17:56	201	2017	7	20	22	17	29	928001 2017	538148.915043984	8342042.21879366	172800
437	437	Hochstetter	-19.6643833	75.1606767	928001	2017-07-20 20:19:04	201	2017	7	20	22	19	29	928001 2017	538179.740490032	8341964.42103192	172800
438	438	Hochstetter	-19.6614667	75.1600817	928001	2017-07-20 20:20:12	201	2017	7	20	22	20	29	928001 2017	538264.599936173	8341899.93025089	172800
439	439	Hochstetter	-19.6608	75.1590067	928001	2017-07-20 20:21:19	201	2017	7	20	22	21	29	928001 2017	538286.365674371	8341780.44578623	172800
440	440	Hochstetter	-19.6618167	75.158835	928001	2017-07-20 20:22:32	201	2017	7	20	22	22	29	928001 2017	538257.736335377	8341760.63636288	172800
441	441	Hochstetter	-19.6616	75.1574867	928001	2017-07-20 20:23:40	201	2017	7	20	22	23	29	928001 2017	538267.327359256	8341610.3749461	172800
442	442	Hochstetter	-19.6619667	75.15652	928001	2017-07-20 20:24:46	201	2017	7	20	22	24	29	928001 2017	538259.279060079	8341502.30396261	172800
443	443	Hochstetter	-19.6622833	75.1554983	928001	2017-07-20 20:25:54	201	2017	7	20	22	25	29	928001 2017	538252.800308012	8341388.1301706	172800
444	444	Hochstetter	-19.6628	75.15506	928001	2017-07-20 20:27:02	201	2017	7	20	22	27	29	928001 2017	538239.130477656	8341338.90490686	172800
445	445	Hochstetter	-19.6616833	75.154475	928001	2017-07-20 20:28:08	201	2017	7	20	22	28	29	928001 2017	538272.532698225	8341274.36957882	172800
446	446	Hochstetter	-19.6629667	75.15332	928001	2017-07-20 20:29:22	201	2017	7	20	22	29	29	928001 2017	538238.743137185	8341144.70235841	172800
447	447	Hochstetter	-19.6628	75.1521333	928001	2017-07-20 20:30:30	201	2017	7	20	22	30	29	928001 2017	538246.496786987	8341012.4349033	172800
448	448	Hochstetter	-19.6608833	75.1511233	928001	2017-07-20 20:31:37	201	2017	7	20	22	31	29	928001 2017	538303.8551577	8340901.00830911	172800
449	449	Hochstetter	-19.6602	75.1500433	928001	2017-07-20 20:32:46	201	2017	7	20	22	32	29	928001 2017	538326.120589365	8340780.97737159	172800
450	450	Hochstetter	-19.6588333	75.1489517	928001	2017-07-20 20:33:52	201	2017	7	20	22	33	29	928001 2017	538367.965588451	8340660.09501164	172800
451	451	Hochstetter	-19.6559	75.1484483	928001	2017-07-20 20:35:00	201	2017	7	20	22	35	29	928001 2017	538453.141322413	8340605.84226584	172800
452	452	Hochstetter	-19.6539833	75.14831	928001	2017-07-20 20:36:14	201	2017	7	20	22	36	29	928001 2017	538508.317507009	8340591.65942112	172800
453	453	Hochstetter	-19.65205	75.147115	928001	2017-07-20 20:37:22	201	2017	7	20	22	37	29	928001 2017	538566.650438213	8340459.61601458	172800
454	454	Hochstetter	-19.651	75.1463483	928001	2017-07-20 20:38:30	201	2017	7	20	22	38	29	928001 2017	538598.634217848	8340374.77536087	172800
455	455	Hochstetter	-19.6496167	75.14563	928001	2017-07-20 20:39:38	201	2017	7	20	22	39	29	928001 2017	538640.033577655	8340295.55148737	172800
456	456	Hochstetter	-19.6485	75.1451133	928001	2017-07-20 20:40:51	201	2017	7	20	22	40	29	928001 2017	538673.296177692	8340238.64278014	172800
457	457	Hochstetter	-19.6474333	75.143575	928001	2017-07-20 20:41:59	201	2017	7	20	22	41	29	928001 2017	538707.731089445	8340067.74448746	172800
458	458	Hochstetter	-19.6464167	75.1426167	928001	2017-07-20 20:43:07	201	2017	7	20	22	43	29	928001 2017	538739.260836552	8339961.51204507	172800
459	459	Hochstetter	-19.6460667	75.141935	928001	2017-07-20 20:44:21	201	2017	7	20	22	44	29	928001 2017	538751.013310949	8339885.69849006	172800
460	460	Hochstetter	-19.6440333	75.1411	928001	2017-07-20 20:45:28	201	2017	7	20	22	45	29	928001 2017	538811.332965117	8339793.88622338	172800
461	461	Hochstetter	-19.6435833	75.1402533	928001	2017-07-20 20:46:42	201	2017	7	20	22	46	29	928001 2017	538826.37263713	8339699.73325077	172800
462	462	Hochstetter	-19.6401333	75.13966	928001	2017-07-20 20:47:56	201	2017	7	20	22	47	29	928001 2017	538926.628627218	8339635.81455886	172800
463	463	Hochstetter	-19.6391833	75.138995	928001	2017-07-20 20:49:10	201	2017	7	20	22	49	29	928001 2017	538955.521451944	8339562.25936421	172800
464	464	Hochstetter	-19.6390167	75.13908	928001	2017-07-20 20:50:17	201	2017	7	20	22	50	29	928001 2017	538960.072131291	8339571.85041635	172800
465	465	Hochstetter	-19.6393167	75.13943	928001	2017-07-20 20:51:31	201	2017	7	20	22	51	29	928001 2017	538950.589274409	8339610.69498417	172800
466	466	Hochstetter	-19.6400167	75.1398617	928001	2017-07-20 20:52:37	201	2017	7	20	22	52	29	928001 2017	538929.449515437	8339658.39032559	172800
467	467	Hochstetter	-19.6406833	75.1398783	928001	2017-07-20 20:53:45	201	2017	7	20	22	53	29	928001 2017	538910.328766675	8339659.80434475	172800
468	468	Hochstetter	-19.6392667	75.139195	928001	2017-07-20 20:54:58	201	2017	7	20	22	54	29	928001 2017	538952.622175651	8339584.51411217	172800
469	469	Hochstetter	-19.6394667	75.1392317	928001	2017-07-20 20:56:06	201	2017	7	20	22	56	29	928001 2017	538946.80389377	8339588.47649987	172800
470	470	Hochstetter	-19.6376	75.1388633	928001	2017-07-20 20:57:12	201	2017	7	20	22	57	29	928001 2017	539001.176196607	8339548.6096438	172800
471	471	Hochstetter	-19.6398167	75.1387717	928001	2017-07-20 20:58:19	201	2017	7	20	22	58	29	928001 2017	538937.963988796	8339536.93458325	172800
472	472	Hochstetter	-19.6408667	75.1403133	928001	2017-07-20 20:59:34	201	2017	7	20	22	59	29	928001 2017	538903.967060311	8339708.20727966	172800
473	473	Hochstetter	-19.6398333	75.1397733	928001	2017-07-20 21:00:39	201	2017	7	20	23	0	29	928001 2017	538934.92477744	8339648.64995384	172800
474	474	Hochstetter	-19.6405167	75.1385533	928001	2017-07-20 21:01:53	201	2017	7	20	23	1	29	928001 2017	538918.487175568	8339512.11284211	172800
475	475	Hochstetter	-19.6398333	75.1373233	928001	2017-07-20 21:03:01	201	2017	7	20	23	3	29	928001 2017	538941.196718667	8339375.35786448	172800
476	476	Hochstetter	-19.6390667	75.136305	928001	2017-07-20 21:04:13	201	2017	7	20	23	4	29	928001 2017	538965.74895248	8339262.27253997	172800
477	477	Hochstetter	-19.6358667	75.1350983	928001	2017-07-20 21:05:18	201	2017	7	20	23	5	29	928001 2017	539060.453264913	8339129.77400655	172800
478	478	Hochstetter	-19.63145	75.135215	928001	2017-07-20 21:06:26	201	2017	7	20	23	6	29	928001 2017	539186.59916221	8339145.70661821	172800
479	479	Hochstetter	-19.6311	75.135125	928001	2017-07-20 21:07:34	201	2017	7	20	23	7	29	928001 2017	539196.851161705	8339135.8987531	172800
480	480	Hochstetter	-19.6308667	75.1345617	928001	2017-07-20 21:08:41	201	2017	7	20	23	8	29	928001 2017	539204.981844678	8339073.21838421	172800
481	481	Hochstetter	-19.6304	75.1339	928001	2017-07-20 21:09:49	201	2017	7	20	23	9	29	928001 2017	539220.049186073	8338999.71620284	172800
482	482	Hochstetter	-19.628	75.1347617	928001	2017-07-20 21:10:57	201	2017	7	20	23	10	29	928001 2017	539286.539434006	8339097.42577753	172800
483	483	Hochstetter	-19.6284	75.135105	928001	2017-07-20 21:12:10	201	2017	7	20	23	12	29	928001 2017	539274.201321598	8339135.45490426	172800
484	484	Hochstetter	-19.6281667	75.1348467	928001	2017-07-20 21:13:24	201	2017	7	20	23	13	29	928001 2017	539281.547394085	8339106.79682356	172800
485	485	Hochstetter	-19.6271333	75.1351683	928001	2017-07-20 21:14:32	201	2017	7	20	23	14	29	928001 2017	539310.302249081	8339143.3554728	172800
486	486	Hochstetter	-19.6261167	75.1355467	928001	2017-07-20 21:15:38	201	2017	7	20	23	15	29	928001 2017	539338.428013687	8339186.23934437	172800
487	487	Hochstetter	-19.62565	75.135995	928001	2017-07-20 21:16:52	201	2017	7	20	23	16	29	928001 2017	539350.629230972	8339236.55571793	172800
488	488	Hochstetter	-19.6243667	75.1364767	928001	2017-07-20 21:18:06	201	2017	7	20	23	18	29	928001 2017	539386.119624709	8339291.14027238	172800
489	489	Hochstetter	-19.6227333	75.13696	928001	2017-07-20 21:19:18	201	2017	7	20	23	19	29	928001 2017	539431.625334425	8339346.13690716	172800
490	490	Hochstetter	-19.6236833	75.1365783	928001	2017-07-20 21:20:25	201	2017	7	20	23	20	29	928001 2017	539405.419783755	8339302.92764614	172800
491	491	Hochstetter	-19.6236333	75.1367683	928001	2017-07-20 21:21:39	201	2017	7	20	23	21	29	928001 2017	539406.358914577	8339324.15483751	172800
492	492	Hochstetter	-19.6231167	75.1366667	928001	2017-07-20 21:22:52	201	2017	7	20	23	22	29	928001 2017	539421.410355826	8339313.16513959	172800
493	493	Hochstetter	-19.62505	75.1363417	928001	2017-07-20 21:24:07	201	2017	7	20	23	24	29	928001 2017	539366.908493521	8339275.6275094	172800
494	494	Hochstetter	-19.6289	75.135305	928001	2017-07-20 21:25:14	201	2017	7	20	23	25	29	928001 2017	539259.370663616	8339157.43315832	172800
495	495	Hochstetter	-19.6312833	75.135405	928001	2017-07-20 21:26:29	201	2017	7	20	23	26	29	928001 2017	539190.882160229	8339167.01083346	172800
496	496	Hochstetter	-19.6315667	75.1353783	928001	2017-07-20 21:27:36	201	2017	7	20	23	27	29	928001 2017	539182.837587503	8339163.84517055	172800
497	497	Hochstetter	-19.6323667	75.1350917	928001	2017-07-20 21:28:49	201	2017	7	20	23	28	29	928001 2017	539160.672386746	8339131.3470228	172800
498	498	Hochstetter	-19.6325	75.1351067	928001	2017-07-20 21:29:56	201	2017	7	20	23	29	29	928001 2017	539156.817511565	8339132.9321777	172800
499	499	Hochstetter	-19.6325167	75.13512	928001	2017-07-20 21:31:10	201	2017	7	20	23	31	29	928001 2017	539156.30517453	8339134.4047277	172800
500	500	Hochstetter	-19.6326833	75.13512	928001	2017-07-20 21:32:24	201	2017	7	20	23	32	29	928001 2017	539151.535562392	8339134.29468648	172800
501	501	Hochstetter	-19.6347667	75.1356967	928001	2017-07-20 21:33:31	201	2017	7	20	23	33	29	928001 2017	539090.407805259	8339197.24918602	172800
502	502	Hochstetter	-19.6323	75.1357917	928001	2017-07-20 21:34:39	201	2017	7	20	23	34	29	928001 2017	539160.780072115	8339209.47430938	172800
503	503	Hochstetter	-19.6318667	75.13478	928001	2017-07-20 21:35:47	201	2017	7	20	23	35	29	928001 2017	539175.789577048	8339096.90805956	172800
504	504	Hochstetter	-19.6299833	75.1344867	928001	2017-07-20 21:36:54	201	2017	7	20	23	36	29	928001 2017	539230.467106233	8339065.43677621	172800
505	505	Hochstetter	-19.6297333	75.1341667	928001	2017-07-20 21:38:09	201	2017	7	20	23	38	29	928001 2017	539238.449936351	8339029.9070909	172800
506	506	Hochstetter	-19.6293333	75.1340617	928001	2017-07-20 21:39:16	201	2017	7	20	23	39	29	928001 2017	539250.173157609	8339018.45943401	172800
507	507	Hochstetter	-19.6304833	75.133935	928001	2017-07-20 21:40:29	201	2017	7	20	23	40	29	928001 2017	539217.573977584	8339003.56524932	172800
508	508	Hochstetter	-19.6315	75.13322	928001	2017-07-20 21:41:44	201	2017	7	20	23	41	29	928001 2017	539190.306049008	8338923.13647046	172800
509	509	Hochstetter	-19.63115	75.1327267	928001	2017-07-20 21:42:51	201	2017	7	20	23	42	29	928001 2017	539201.598353157	8338868.34156413	172800
510	510	Hochstetter	-19.6319167	75.1329733	928001	2017-07-20 21:43:59	201	2017	7	20	23	43	29	928001 2017	539179.010011904	8338895.34227472	172800
511	511	Hochstetter	-19.6314667	75.1323333	928001	2017-07-20 21:45:13	201	2017	7	20	23	45	29	928001 2017	539193.543347212	8338824.24940508	172800
512	512	Hochstetter	-19.6295833	75.1314283	928001	2017-07-20 21:46:21	201	2017	7	20	23	46	29	928001 2017	539249.807438312	8338724.54519011	172800
513	513	Hochstetter	-19.6275667	75.1314417	928001	2017-07-20 21:47:28	201	2017	7	20	23	47	29	928001 2017	539307.520244372	8338727.37613217	172800
514	514	Hochstetter	-19.62735	75.1313683	928001	2017-07-20 21:48:34	201	2017	7	20	23	48	29	928001 2017	539313.915284251	8338719.33226932	172800
515	515	Hochstetter	-19.6309667	75.1313267	928001	2017-07-20 21:49:42	201	2017	7	20	23	49	29	928001 2017	539210.454110124	8338712.29646591	172800
516	516	Hochstetter	-19.6336	75.13195	928001	2017-07-20 21:50:50	201	2017	7	20	23	50	29	928001 2017	539133.443355413	8338780.08387749	172800
517	517	Hochstetter	-19.6342	75.1323317	928001	2017-07-20 21:51:58	201	2017	7	20	23	51	29	928001 2017	539115.28113369	8338822.26555364	172800
518	518	Hochstetter	-19.6337	75.1325683	928001	2017-07-20 21:53:04	201	2017	7	20	23	53	29	928001 2017	539128.989922777	8338848.98767541	172800
519	519	Hochstetter	-19.63115	75.13266	928001	2017-07-20 21:54:12	201	2017	7	20	23	54	29	928001 2017	539201.770188758	8338860.90135336	172800
520	520	Hochstetter	-19.6342333	75.1330633	928001	2017-07-20 21:55:26	201	2017	7	20	23	55	29	928001 2017	539112.447071959	8338903.85174096	172800
521	521	Hochstetter	-19.6365	75.13334	928001	2017-07-20 21:56:32	201	2017	7	20	23	56	29	928001 2017	539046.834534417	8338933.22262386	172800
522	522	Hochstetter	-19.6354833	75.1336867	928001	2017-07-20 21:57:47	201	2017	7	20	23	57	29	928001 2017	539075.054845868	8338972.56611592	172800
523	523	Hochstetter	-19.6328167	75.134045	928001	2017-07-20 21:59:01	201	2017	7	20	23	59	29	928001 2017	539150.48255427	8339014.29305081	172800
524	524	Hochstetter	-19.6332333	75.1346667	928001	2017-07-20 22:00:07	202	2017	7	21	0	0	29	928001 2017	539136.955589121	8339083.36702206	172800
525	525	Hochstetter	-19.6311	75.1350783	928001	2017-07-20 22:01:15	202	2017	7	21	0	1	29	928001 2017	539196.971478149	8339130.68948914	172800
526	526	Hochstetter	-19.6286167	75.1347417	928001	2017-07-20 22:02:29	202	2017	7	21	0	2	29	928001 2017	539268.935085341	8339094.78620674	172800
527	527	Hochstetter	-19.6257167	75.1352633	928001	2017-07-20 22:03:43	202	2017	7	21	0	3	29	928001 2017	539350.612329625	8339154.89235874	172800
528	528	Hochstetter	-19.6228833	75.135775	928001	2017-07-20 22:04:50	202	2017	7	21	0	4	29	928001 2017	539430.402839516	8339213.85383441	172800
529	529	Hochstetter	-19.6209167	75.1360433	928001	2017-07-20 22:05:56	202	2017	7	21	0	5	29	928001 2017	539486.005848757	8339245.09096806	172800
530	530	Hochstetter	-19.6170167	75.1360067	928001	2017-07-20 22:07:10	202	2017	7	21	0	7	29	928001 2017	539597.747369936	8339243.60988198	172800
531	531	Hochstetter	-19.6160167	75.1347717	928001	2017-07-20 22:08:17	202	2017	7	21	0	8	29	928001 2017	539629.591533494	8339106.51782974	172800
532	532	Hochstetter	-19.6151833	75.1343417	928001	2017-07-20 22:09:31	202	2017	7	21	0	9	29	928001 2017	539654.572160054	8339059.11004953	172800
533	533	Hochstetter	-19.6149167	75.1339033	928001	2017-07-20 22:10:44	202	2017	7	21	0	10	29	928001 2017	539663.347852626	8339010.38631875	172800
534	534	Hochstetter	-19.6168667	75.1335333	928001	2017-07-20 22:11:50	202	2017	7	21	0	11	29	928001 2017	539608.480095416	8338967.8101657	172800
535	535	Hochstetter	-19.6135833	75.1327517	928001	2017-07-20 22:12:58	202	2017	7	21	0	12	29	928001 2017	539704.529607905	8338882.82177258	172800
536	536	Hochstetter	-19.61425	75.1321167	928001	2017-07-20 22:14:12	202	2017	7	21	0	14	29	928001 2017	539687.095838184	8338811.54317516	172800
537	537	Hochstetter	-19.6126167	75.1309367	928001	2017-07-20 22:15:25	202	2017	7	21	0	15	29	928001 2017	539736.945799112	8338681.01229347	172800
538	538	Hochstetter	-19.6110333	75.13064	928001	2017-07-20 22:16:38	202	2017	7	21	0	16	29	928001 2017	539783.064873546	8338648.97844472	172800
539	539	Hochstetter	-19.6142667	75.1308667	928001	2017-07-20 22:17:44	202	2017	7	21	0	17	29	928001 2017	539689.8776439	8338672.09863129	172800
540	540	Hochstetter	-19.6192167	75.1312867	928001	2017-07-20 22:18:53	202	2017	7	21	0	18	29	928001 2017	539547.033229158	8338715.64001945	172800
541	541	Hochstetter	-19.62345	75.13166	928001	2017-07-20 22:20:05	202	2017	7	21	0	20	29	928001 2017	539424.840398921	8338754.46069899	172800
542	542	Hochstetter	-19.6251167	75.13223	928001	2017-07-20 22:21:20	202	2017	7	21	0	21	29	928001 2017	539375.638602479	8338816.93476345	172800
543	543	Hochstetter	-19.6274833	75.132135	928001	2017-07-20 22:22:25	202	2017	7	21	0	22	29	928001 2017	539308.117598764	8338804.76713116	172800
544	544	Hochstetter	-19.62905	75.1318083	928001	2017-07-20 22:23:40	202	2017	7	21	0	23	29	928001 2017	539264.098566997	8338767.28633767	172800
545	545	Hochstetter	-19.6332167	75.13206	928001	2017-07-20 22:24:52	202	2017	7	21	0	24	29	928001 2017	539144.136230268	8338792.60717207	172800
546	546	Hochstetter	-19.6370833	75.13195	928001	2017-07-20 22:26:00	202	2017	7	21	0	26	29	928001 2017	539033.698647887	8338777.78728551	172800
547	547	Hochstetter	-19.6413833	75.13209	928001	2017-07-20 22:27:08	202	2017	7	21	0	27	29	928001 2017	538910.209489254	8338790.57700598	172800
548	548	Hochstetter	-19.6438667	75.1322817	928001	2017-07-20 22:28:23	202	2017	7	21	0	28	29	928001 2017	538838.608226628	8338810.33214611	172800
549	549	Hochstetter	-19.6475833	75.1332567	928001	2017-07-20 22:29:30	202	2017	7	21	0	29	29	928001 2017	538729.703179536	8338916.65977501	172800
550	550	Hochstetter	-19.6478167	75.1343267	928001	2017-07-20 22:30:38	202	2017	7	21	0	30	29	928001 2017	538720.297249482	8339035.86372849	172800
551	551	Hochstetter	-19.6533167	75.1345383	928001	2017-07-20 22:31:45	202	2017	7	21	0	31	29	928001 2017	538562.291525965	8339055.8820873	172800
552	552	Hochstetter	-19.65775	75.1347	928001	2017-07-20 22:32:57	202	2017	7	21	0	32	29	928001 2017	538434.955642698	8339071.0402324	172800
553	553	Hochstetter	-19.6574833	75.1357683	928001	2017-07-20 22:34:10	202	2017	7	21	0	34	29	928001 2017	538439.892013327	8339190.38039794	172800
554	554	Hochstetter	-19.66	75.1371583	928001	2017-07-20 22:35:19	202	2017	7	21	0	35	29	928001 2017	538364.337911804	8339343.80244988	172800
555	555	Hochstetter	-19.66035	75.1382517	928001	2017-07-20 22:36:33	202	2017	7	21	0	36	29	928001 2017	538351.562111496	8339465.5432011	172800
556	556	Hochstetter	-19.6632167	75.13891	928001	2017-07-20 22:37:47	202	2017	7	21	0	37	29	928001 2017	538267.850774088	8339537.12299813	172800
557	557	Hochstetter	-19.6636	75.1401967	928001	2017-07-20 22:38:58	202	2017	7	21	0	38	29	928001 2017	538253.643456645	8339680.40535723	172800
558	558	Hochstetter	-19.6644167	75.1410933	928001	2017-07-20 22:40:11	202	2017	7	21	0	40	29	928001 2017	538228.015773654	8339779.89311436	172800
559	559	Hochstetter	-19.6673	75.1421333	928001	2017-07-20 22:41:19	202	2017	7	21	0	41	29	928001 2017	538142.892193833	8339894.04652316	172800
560	560	Hochstetter	-19.6706333	75.143025	928001	2017-07-20 22:42:27	202	2017	7	21	0	42	29	928001 2017	538045.274400573	8339991.37259591	172800
561	561	Hochstetter	-19.6683	75.143245	928001	2017-07-20 22:43:35	202	2017	7	21	0	43	29	928001 2017	538111.489483432	8340017.41226819	172800
562	562	Hochstetter	-19.66825	75.1442117	928001	2017-07-20 22:44:43	202	2017	7	21	0	44	29	928001 2017	538110.497101912	8340125.27880392	172800
563	563	Hochstetter	-19.6702833	75.14536	928001	2017-07-20 22:45:57	202	2017	7	21	0	45	29	928001 2017	538049.445627608	8340252.06430406	172800
564	564	Hochstetter	-19.6682333	75.14583	928001	2017-07-20 22:47:10	202	2017	7	21	0	47	29	928001 2017	538106.918487193	8340305.80925466	172800
565	565	Hochstetter	-19.6685667	75.1464883	928001	2017-07-20 22:48:19	202	2017	7	21	0	48	29	928001 2017	538095.730439964	8340379.02765408	172800
566	566	Hochstetter	-19.66525	75.1461483	928001	2017-07-20 22:49:25	202	2017	7	21	0	49	29	928001 2017	538191.469022942	8340343.23531227	172800
567	567	Hochstetter	-19.6634167	75.1473817	928001	2017-07-20 22:50:33	202	2017	7	21	0	50	29	928001 2017	538240.814489011	8340482.00162952	172800
568	568	Hochstetter	-19.6659667	75.1483817	928001	2017-07-20 22:51:47	202	2017	7	21	0	51	29	928001 2017	538165.357320659	8340591.90699911	172800
569	569	Hochstetter	-19.6676167	75.1487783	928001	2017-07-20 22:53:01	202	2017	7	21	0	53	29	928001 2017	538117.165271219	8340635.08559336	172800
570	570	Hochstetter	-19.6677667	75.149345	928001	2017-07-20 22:54:15	202	2017	7	21	0	54	29	928001 2017	538111.453685688	8340698.20395699	172800
571	571	Hochstetter	-19.6713	75.14983	928001	2017-07-20 22:55:23	202	2017	7	21	0	55	29	928001 2017	538009.178724034	8340750.03650784	172800
572	572	Hochstetter	-19.67175	75.1508983	928001	2017-07-20 22:56:30	202	2017	7	21	0	56	29	928001 2017	537993.637091946	8340868.91597245	172800
573	573	Hochstetter	-19.6746333	75.151055	928001	2017-07-20 22:57:38	202	2017	7	21	0	57	29	928001 2017	537910.784250685	8340884.5496024	172800
574	574	Hochstetter	-19.6746667	75.1507633	928001	2017-07-20 22:58:46	202	2017	7	21	0	58	29	928001 2017	537910.556690825	8340851.98931368	172800
575	575	Hochstetter	-19.6712333	75.15081	928001	2017-07-20 22:59:59	202	2017	7	21	0	59	29	928001 2017	538008.635463812	8340859.39744318	172800
576	576	Hochstetter	-19.66925	75.1508417	928001	2017-07-20 23:01:07	202	2017	7	21	1	1	29	928001 2017	538065.278405763	8340864.20626247	172800
577	577	Hochstetter	-19.66695	75.15075	928001	2017-07-20 23:02:19	202	2017	7	21	1	2	29	928001 2017	538131.288259448	8340855.45553963	172800
578	578	Hochstetter	-19.6650833	75.1509417	928001	2017-07-20 23:03:26	202	2017	7	21	1	3	29	928001 2017	538184.194309673	8340878.04116525	172800
579	579	Hochstetter	-19.6643167	75.1515183	928001	2017-07-20 23:04:34	202	2017	7	21	1	4	29	928001 2017	538204.669220657	8340942.85423573	172800
580	580	Hochstetter	-19.66355	75.15129	928001	2017-07-20 23:05:42	202	2017	7	21	1	5	29	928001 2017	538227.170043224	8340917.88194774	172800
581	581	Hochstetter	-19.6621833	75.15085	928001	2017-07-20 23:06:55	202	2017	7	21	1	6	29	928001 2017	538267.364249543	8340869.68234687	172800
582	582	Hochstetter	-19.6668667	75.1513133	928001	2017-07-20 23:08:03	202	2017	7	21	1	8	29	928001 2017	538132.257184235	8340918.34466983	172800
583	583	Hochstetter	-19.6674833	75.1508233	928001	2017-07-20 23:09:22	202	2017	7	21	1	9	29	928001 2017	538115.852002742	8340863.28907518	172800
584	584	Hochstetter	-19.6682	75.1504433	928001	2017-07-20 23:10:35	202	2017	7	21	1	10	29	928001 2017	538096.306990923	8340820.4396969	172800
585	585	Hochstetter	-19.6739167	75.1512117	928001	2017-07-20 23:11:49	202	2017	7	21	1	11	29	928001 2017	537930.887575447	8340902.48782284	172800
586	586	Hochstetter	-19.6769333	75.1513517	928001	2017-07-20 23:12:57	202	2017	7	21	1	12	29	928001 2017	537844.266352402	8340916.17653009	172800
587	587	Hochstetter	-19.6784	75.1520083	928001	2017-07-20 23:14:04	202	2017	7	21	1	14	29	928001 2017	537800.686819652	8340988.48397413	172800
588	588	Hochstetter	-19.6800833	75.1529267	928001	2017-07-20 23:15:12	202	2017	7	21	1	15	29	928001 2017	537750.266449349	8341089.85823575	172800
589	589	Hochstetter	-19.6832833	75.1535483	928001	2017-07-20 23:16:20	202	2017	7	21	1	16	29	928001 2017	537657.218329724	8341157.1619364	172800
590	590	Hochstetter	-19.6878667	75.1539967	928001	2017-07-20 23:17:28	202	2017	7	21	1	17	29	928001 2017	537525.048653109	8341204.27404001	172800
591	591	Hochstetter	-19.6909	75.1552417	928001	2017-07-20 23:18:41	202	2017	7	21	1	18	29	928001 2017	537435.246187073	8341341.2356063	172800
592	592	Hochstetter	-19.6929167	75.156855	928001	2017-07-20 23:19:55	202	2017	7	21	1	19	29	928001 2017	537373.615817752	8341519.92657294	172800
593	593	Hochstetter	-19.6963667	75.1575733	928001	2017-07-20 23:21:08	202	2017	7	21	1	21	29	928001 2017	537273.221727892	8341597.88057787	172800
594	594	Hochstetter	-19.70105	75.158575	928001	2017-07-20 23:22:15	202	2017	7	21	1	22	29	928001 2017	537136.888567898	8341706.68079031	172800
595	595	Hochstetter	-19.7005333	75.1585633	928001	2017-07-20 23:23:23	202	2017	7	21	1	23	29	928001 2017	537151.687402039	8341705.69945461	172800
596	596	Hochstetter	-19.7002	75.1586367	928001	2017-07-20 23:24:30	202	2017	7	21	1	24	29	928001 2017	537161.035431506	8341714.09618965	172800
597	597	Hochstetter	-19.6995667	75.1587367	928001	2017-07-20 23:25:43	202	2017	7	21	1	25	29	928001 2017	537178.893878216	8341725.64837184	172800
598	598	Hochstetter	-19.6994	75.1587633	928001	2017-07-20 23:26:52	202	2017	7	21	1	26	29	928001 2017	537183.593936973	8341728.72018133	172800
599	599	Hochstetter	-19.6999	75.159185	928001	2017-07-20 23:28:06	202	2017	7	21	1	28	29	928001 2017	537168.269311962	8341775.44734947	172800
600	600	Hochstetter	-19.69945	75.1588833	928001	2017-07-20 23:29:20	202	2017	7	21	1	29	29	928001 2017	537181.870909786	8341742.07485334	172800
601	601	Hochstetter	-19.69935	75.1589867	928001	2017-07-20 23:30:27	202	2017	7	21	1	30	29	928001 2017	537184.476272957	8341753.67188968	172800
602	602	Hochstetter	-19.6965333	75.16044	928001	2017-07-20 23:31:41	202	2017	7	21	1	31	29	928001 2017	537261.42557526	8341917.55680433	172800
603	603	Hochstetter	-19.6963	75.1619667	928001	2017-07-20 23:32:54	202	2017	7	21	1	32	29	928001 2017	537264.347302795	8342088.00720571	172800
604	604	Hochstetter	-19.6931833	75.1632133	928001	2017-07-20 23:34:02	202	2017	7	21	1	34	29	928001 2017	537350.353727069	8342229.02742541	172800
605	605	Hochstetter	-19.6979333	75.1639183	928001	2017-07-20 23:35:17	202	2017	7	21	1	35	29	928001 2017	537212.885598119	8342304.68253916	172800
606	606	Hochstetter	-19.7026833	75.1649467	928001	2017-07-20 23:36:30	202	2017	7	21	1	36	29	928001 2017	537074.640104037	8342416.42422485	172800
607	607	Hochstetter	-19.7078833	75.1649167	928001	2017-07-20 23:37:38	202	2017	7	21	1	37	29	928001 2017	536926.129712021	8342409.83152023	172800
608	608	Hochstetter	-19.7114	75.1656517	928001	2017-07-20 23:38:47	202	2017	7	21	1	38	29	928001 2017	536823.861337011	8342489.63341398	172800
609	609	Hochstetter	-19.7146167	75.166775	928001	2017-07-20 23:39:58	202	2017	7	21	1	39	29	928001 2017	536729.234381593	8342612.94260542	172800
610	610	Hochstetter	-19.7204333	75.1665633	928001	2017-07-20 23:41:07	202	2017	7	21	1	41	29	928001 2017	536563.561690907	8342585.73084377	172800
611	611	Hochstetter	-19.72555	75.1662433	928001	2017-07-20 23:42:14	202	2017	7	21	1	42	29	928001 2017	536418.140884353	8342546.88421471	172800
612	612	Hochstetter	-19.72755	75.165075	928001	2017-07-20 23:43:20	202	2017	7	21	1	43	29	928001 2017	536363.796226622	8342415.33072605	172800
613	613	Hochstetter	-19.7293833	75.1648267	928001	2017-07-20 23:44:26	202	2017	7	21	1	44	29	928001 2017	536312.005921913	8342386.50851806	172800
614	614	Hochstetter	-19.7315667	75.1645717	928001	2017-07-20 23:45:32	202	2017	7	21	1	45	29	928001 2017	536250.225876147	8342356.72634763	172800
615	615	Hochstetter	-19.7334667	75.16456	928001	2017-07-20 23:46:40	202	2017	7	21	1	46	29	928001 2017	536195.961853857	8342354.2600073	172800
616	616	Hochstetter	-19.73335	75.1641183	928001	2017-07-20 23:47:48	202	2017	7	21	1	47	29	928001 2017	536200.349658495	8342305.05891196	172800
617	617	Hochstetter	-19.7287333	75.16449	928001	2017-07-20 23:49:01	202	2017	7	21	1	49	29	928001 2017	536331.384850952	8342349.3474581	172800
618	618	Hochstetter	-19.7277333	75.1650733	928001	2017-07-20 23:50:09	202	2017	7	21	1	50	29	928001 2017	536358.562738961	8342415.02863734	172800
619	619	Hochstetter	-19.7337	75.1647733	928001	2017-07-20 23:51:23	202	2017	7	21	1	51	29	928001 2017	536188.786944352	8342377.91151745	172800
620	620	Hochstetter	-19.7380167	75.1641067	928001	2017-07-20 23:52:30	202	2017	7	21	1	52	29	928001 2017	536067.023572708	8342300.9199007	172800
621	621	Hochstetter	-19.7385333	75.163905	928001	2017-07-20 23:53:38	202	2017	7	21	1	53	29	928001 2017	536052.740345822	8342278.10559819	172800
622	622	Hochstetter	-19.7434167	75.163615	928001	2017-07-20 23:54:46	202	2017	7	21	1	54	29	928001 2017	535913.878113171	8342242.79081198	172800
623	623	Hochstetter	-19.7474333	75.1636383	928001	2017-07-20 23:55:54	202	2017	7	21	1	55	29	928001 2017	535799.042340286	8342242.96008549	172800
624	624	Hochstetter	-19.7526667	75.16264	928001	2017-07-20 23:57:06	202	2017	7	21	1	57	29	928001 2017	535651.833390222	8342128.44302702	172800
625	625	Hochstetter	-19.75685	75.16265	928001	2017-07-20 23:58:19	202	2017	7	21	1	58	29	928001 2017	535532.257384981	8342127.0464883	172800
626	626	Hochstetter	-19.7636333	75.1623333	928001	2017-07-20 23:59:33	202	2017	7	21	1	59	29	928001 2017	535339.137397245	8342087.66230825	172800
627	627	Hochstetter	-19.7692333	75.161615	928001	2017-07-21 00:00:47	202	2017	7	21	2	0	29	928001 2017	535180.75782312	8342004.20249229	172800
628	628	Hochstetter	-19.7701333	75.1615433	928001	2017-07-21 00:02:01	202	2017	7	21	2	2	29	928001 2017	535155.201261771	8341995.67013832	172800
629	629	Hochstetter	-19.7700333	75.1614933	928001	2017-07-21 00:03:14	202	2017	7	21	2	3	29	928001 2017	535158.175096527	8341990.15180406	172800
630	630	Hochstetter	-19.77015	75.1615483	928001	2017-07-21 00:04:29	202	2017	7	21	2	4	29	928001 2017	535154.712388376	8341996.21799814	172800
631	631	Hochstetter	-19.7702	75.1615617	928001	2017-07-21 00:05:42	202	2017	7	21	2	5	29	928001 2017	535153.25233195	8341997.68315299	172800
632	632	Hochstetter	-19.7701667	75.16156	928001	2017-07-21 00:06:56	202	2017	7	21	2	6	29	928001 2017	535154.208005128	8341997.51326312	172800
633	633	Hochstetter	-19.7699667	75.16153	928001	2017-07-21 00:08:03	202	2017	7	21	2	8	29	928001 2017	535159.993608058	8341994.28530489	172800
634	634	Hochstetter	-19.7701333	75.1615483	928001	2017-07-21 00:09:15	202	2017	7	21	2	9	29	928001 2017	535155.189686708	8341996.22790325	172800
635	635	Hochstetter	-19.7701833	75.1615583	928001	2017-07-21 00:10:29	202	2017	7	21	2	10	29	928001 2017	535153.737500592	8341997.31377752	172800
636	636	Hochstetter	-19.7701833	75.1615683	928001	2017-07-21 00:11:42	202	2017	7	21	2	11	29	928001 2017	535153.714351406	8341998.4293074	172800
637	637	Hochstetter	-19.7701	75.1615517	928001	2017-07-21 00:12:57	202	2017	7	21	2	12	29	928001 2017	535156.133554034	8341996.6269347	172800
638	638	Hochstetter	-19.7701333	75.161555	928001	2017-07-21 00:14:11	202	2017	7	21	2	14	29	928001 2017	535155.174176123	8341996.97530826	172800
639	639	Hochstetter	-19.7702333	75.161585	928001	2017-07-21 00:15:24	202	2017	7	21	2	15	29	928001 2017	535152.246658762	8342000.26258797	172800
640	640	Hochstetter	-19.7702167	75.16152	928001	2017-07-21 00:16:37	202	2017	7	21	2	16	29	928001 2017	535152.871563506	8341993.02148879	172800
641	641	Hochstetter	-19.77015	75.16153	928001	2017-07-21 00:17:45	202	2017	7	21	2	17	29	928001 2017	535154.75475253	8341994.17657849	172800
642	642	Hochstetter	-19.7701167	75.16156	928001	2017-07-21 00:18:59	202	2017	7	21	2	18	29	928001 2017	535155.63704095	8341997.54291911	172800
643	643	Hochstetter	-19.7701667	75.1615517	928001	2017-07-21 00:20:13	202	2017	7	21	2	20	29	928001 2017	535154.227219212	8341996.58737333	172800
644	644	Hochstetter	-19.77	75.16151	928001	2017-07-21 00:21:25	202	2017	7	21	2	21	29	928001 2017	535159.088173634	8341992.03449181	172800
645	645	Hochstetter	-19.7729	75.1614767	928001	2017-07-21 00:22:32	202	2017	7	21	2	22	29	928001 2017	535076.280704306	8341986.60155132	172800
646	646	Hochstetter	-19.7774167	75.1614717	928001	2017-07-21 00:23:40	202	2017	7	21	2	23	29	928001 2017	534947.200770427	8341983.37575438	172800
647	647	Hochstetter	-19.7789	75.16143	928001	2017-07-21 00:24:48	202	2017	7	21	2	24	29	928001 2017	534904.902484876	8341977.84993668	172800
648	648	Hochstetter	-19.7785333	75.161145	928001	2017-07-21 00:26:01	202	2017	7	21	2	26	29	928001 2017	534916.038424381	8341946.27323209	172800
649	649	Hochstetter	-19.77845	75.1598133	928001	2017-07-21 00:27:09	202	2017	7	21	2	27	29	928001 2017	534921.481310937	8341797.76680567	172800
650	650	Hochstetter	-19.7788	75.1586933	928001	2017-07-21 00:28:23	202	2017	7	21	2	28	29	928001 2017	534914.051398804	8341672.6209518	172800
651	651	Hochstetter	-19.77815	75.158115	928001	2017-07-21 00:29:31	202	2017	7	21	2	29	29	928001 2017	534933.96244814	8341608.49269204	172800
652	652	Hochstetter	-19.7749	75.1574633	928001	2017-07-21 00:30:38	202	2017	7	21	2	30	29	928001 2017	535028.373862246	8341537.7115606	172800
653	653	Hochstetter	-19.7712667	75.15666	928001	2017-07-21 00:31:46	202	2017	7	21	2	31	29	928001 2017	535134.102190036	8341450.25141439	172800
654	654	Hochstetter	-19.7664333	75.1554433	928001	2017-07-21 00:32:54	202	2017	7	21	2	32	29	928001 2017	535275.113818178	8341317.39577843	172800
655	655	Hochstetter	-19.7626833	75.154485	928001	2017-07-21 00:34:02	202	2017	7	21	2	34	29	928001 2017	535384.566325642	8341212.73000275	172800
656	656	Hochstetter	-19.7575167	75.1538517	928001	2017-07-21 00:35:11	202	2017	7	21	2	35	29	928001 2017	535533.780853291	8341145.17460046	172800
657	657	Hochstetter	-19.7541	75.1542033	928001	2017-07-21 00:36:17	202	2017	7	21	2	36	29	928001 2017	535630.657158373	8341186.44749494	172800
658	658	Hochstetter	-19.7522167	75.1536083	928001	2017-07-21 00:37:25	202	2017	7	21	2	37	29	928001 2017	535685.906445025	8341121.20685651	172800
659	659	Hochstetter	-19.7503833	75.1517967	928001	2017-07-21 00:38:39	202	2017	7	21	2	38	29	928001 2017	535742.594486188	8340920.22354674	172800
660	660	Hochstetter	-19.74875	75.1510067	928001	2017-07-21 00:39:46	202	2017	7	21	2	39	29	928001 2017	535791.165633585	8340833.08291726	172800
661	661	Hochstetter	-19.7458333	75.1510533	928001	2017-07-21 00:40:54	202	2017	7	21	2	40	29	928001 2017	535874.474310297	8340840.04446941	172800
662	662	Hochstetter	-19.7429833	75.1510433	928001	2017-07-21 00:42:02	202	2017	7	21	2	42	29	928001 2017	535956.00868016	8340840.6558178	172800
663	663	Hochstetter	-19.7408	75.1506367	928001	2017-07-21 00:43:10	202	2017	7	21	2	43	29	928001 2017	536019.415276559	8340796.62440605	172800
664	664	Hochstetter	-19.7383	75.1505483	928001	2017-07-21 00:44:18	202	2017	7	21	2	44	29	928001 2017	536091.12767654	8340788.2839299	172800
665	665	Hochstetter	-19.7351	75.1512267	928001	2017-07-21 00:45:32	202	2017	7	21	2	45	29	928001 2017	536181.036124208	8340865.91143446	172800
666	666	Hochstetter	-19.7305	75.1510033	928001	2017-07-21 00:46:45	202	2017	7	21	2	46	29	928001 2017	536313.129071213	8340843.80380645	172800
667	667	Hochstetter	-19.72685	75.1508883	928001	2017-07-21 00:47:53	202	2017	7	21	2	47	29	928001 2017	536417.795355868	8340833.21472707	172800
668	668	Hochstetter	-19.7242333	75.1500433	928001	2017-07-21 00:49:06	202	2017	7	21	2	49	29	928001 2017	536494.663047139	8340740.56331992	172800
669	669	Hochstetter	-19.7224667	75.1498467	928001	2017-07-21 00:50:14	202	2017	7	21	2	50	29	928001 2017	536545.663992391	8340719.72080435	172800
670	670	Hochstetter	-19.7232	75.1511083	928001	2017-07-21 00:51:20	202	2017	7	21	2	51	29	928001 2017	536521.658010667	8340860.00174342	172800
671	671	Hochstetter	-19.7224167	75.1517333	928001	2017-07-21 00:52:28	202	2017	7	21	2	52	29	928001 2017	536542.557400409	8340930.20397519	172800
672	672	Hochstetter	-19.7191167	75.1517117	928001	2017-07-21 00:53:42	202	2017	7	21	2	53	29	928001 2017	536636.985326553	8340929.83156483	172800
673	673	Hochstetter	-19.72085	75.1527817	928001	2017-07-21 00:54:55	202	2017	7	21	2	54	29	928001 2017	536584.83886696	8341048.12059089	172800
674	674	Hochstetter	-19.7210167	75.1526983	928001	2017-07-21 00:56:08	202	2017	7	21	2	56	29	928001 2017	536580.272558828	8341038.71434642	172800
675	675	Hochstetter	-19.7207667	75.1529117	928001	2017-07-21 00:57:16	202	2017	7	21	2	57	29	928001 2017	536586.907960122	8341062.673647	172800
676	676	Hochstetter	-19.72095	75.15305	928001	2017-07-21 00:58:23	202	2017	7	21	2	58	29	928001 2017	536581.333261745	8341077.98802712	172800
677	677	Hochstetter	-19.71875	75.153165	928001	2017-07-21 00:59:30	202	2017	7	21	2	59	29	928001 2017	536643.967686747	8341092.17531694	172800
678	678	Hochstetter	-19.7186167	75.153415	928001	2017-07-21 01:00:45	202	2017	7	21	3	0	29	928001 2017	536647.176567159	8341120.14547972	172800
679	679	Hochstetter	-19.71645	75.15241	928001	2017-07-21 01:01:58	202	2017	7	21	3	1	29	928001 2017	536711.562570602	8341009.37755835	172800
680	680	Hochstetter	-19.71415	75.1509333	928001	2017-07-21 01:03:11	202	2017	7	21	3	3	29	928001 2017	536780.910637603	8340846.0762682	172800
681	681	Hochstetter	-19.71635	75.1495917	928001	2017-07-21 01:04:25	202	2017	7	21	3	4	29	928001 2017	536721.231665304	8340695.05561642	172800
682	682	Hochstetter	-19.7131167	75.1492983	928001	2017-07-21 01:05:40	202	2017	7	21	3	5	29	928001 2017	536814.423492003	8340664.33221748	172800
683	683	Hochstetter	-19.7133	75.149325	928001	2017-07-21 01:06:47	202	2017	7	21	3	6	29	928001 2017	536809.115852777	8340667.1967862	172800
684	684	Hochstetter	-19.7132167	75.1493433	928001	2017-07-21 01:08:00	202	2017	7	21	3	8	29	928001 2017	536811.454176941	8340669.2898956	172800
685	685	Hochstetter	-19.7127	75.1491067	928001	2017-07-21 01:09:08	202	2017	7	21	3	9	29	928001 2017	536826.806706741	8340643.21794386	172800
686	686	Hochstetter	-19.7134	75.1491867	928001	2017-07-21 01:10:17	202	2017	7	21	3	10	29	928001 2017	536806.590447016	8340651.70721844	172800
687	687	Hochstetter	-19.7107333	75.1486883	928001	2017-07-21 01:11:24	202	2017	7	21	3	11	29	928001 2017	536884.076720264	8340597.76797704	172800
688	688	Hochstetter	-19.7107167	75.1486183	928001	2017-07-21 01:12:32	202	2017	7	21	3	12	29	928001 2017	536884.721421592	8340589.96976061	172800
689	689	Hochstetter	-19.7132833	75.1493683	928001	2017-07-21 01:13:40	202	2017	7	21	3	13	29	928001 2017	536809.48865915	8340672.03730482	172800
690	690	Hochstetter	-19.7138667	75.1493183	928001	2017-07-21 01:14:54	202	2017	7	21	3	14	29	928001 2017	536792.922635556	8340666.0975558	172800
691	691	Hochstetter	-19.7103667	75.149175	928001	2017-07-21 01:16:01	202	2017	7	21	3	16	29	928001 2017	536893.381688865	8340652.28782846	172800
692	692	Hochstetter	-19.7126167	75.1492467	928001	2017-07-21 01:17:07	202	2017	7	21	3	17	29	928001 2017	536828.850149605	8340658.88680194	172800
693	693	Hochstetter	-19.7130167	75.1493133	928001	2017-07-21 01:18:16	202	2017	7	21	3	18	29	928001 2017	536817.247481433	8340666.06758956	172800
694	694	Hochstetter	-19.7127	75.1488083	928001	2017-07-21 01:19:23	202	2017	7	21	3	19	29	928001 2017	536827.529719938	8340609.93120455	172800
695	695	Hochstetter	-19.7116833	75.1474183	928001	2017-07-21 01:20:37	202	2017	7	21	3	20	29	928001 2017	536859.982143292	8340455.50767652	172800
696	696	Hochstetter	-19.7103	75.147075	928001	2017-07-21 01:21:45	202	2017	7	21	3	21	29	928001 2017	536900.38723434	8340418.07300913	172800
697	697	Hochstetter	-19.7072667	75.1459183	928001	2017-07-21 01:22:52	202	2017	7	21	3	22	29	928001 2017	536989.976479909	8340290.93307426	172800
698	698	Hochstetter	-19.7053833	75.14528	928001	2017-07-21 01:24:00	202	2017	7	21	3	24	29	928001 2017	537045.415042798	8340220.90660371	172800
699	699	Hochstetter	-19.7058667	75.1439533	928001	2017-07-21 01:25:14	202	2017	7	21	3	25	29	928001 2017	537034.816156376	8340072.61058846	172800
700	700	Hochstetter	-19.70595	75.1436633	928001	2017-07-21 01:26:21	202	2017	7	21	3	26	29	928001 2017	537033.139000688	8340040.20892065	172800
701	701	Hochstetter	-19.7067333	75.1420583	928001	2017-07-21 01:27:35	202	2017	7	21	3	27	29	928001 2017	537014.632591318	8339860.68122168	172800
702	702	Hochstetter	-19.70565	75.1419483	928001	2017-07-21 01:28:43	202	2017	7	21	3	28	29	928001 2017	537045.901157406	8339849.08741765	172800
703	703	Hochstetter	-19.7059667	75.14168	928001	2017-07-21 01:29:51	202	2017	7	21	3	29	29	928001 2017	537037.491609516	8339818.96053883	172800
704	704	Hochstetter	-19.7049	75.1416017	928001	2017-07-21 01:30:59	202	2017	7	21	3	30	29	928001 2017	537068.20877216	8339810.89292093	172800
705	705	Hochstetter	-19.7073	75.1407567	928001	2017-07-21 01:32:07	202	2017	7	21	3	32	29	928001 2017	537001.582289654	8339715.13335052	172800
706	706	Hochstetter	-19.7076	75.139305	928001	2017-07-21 01:33:14	202	2017	7	21	3	33	29	928001 2017	536996.527714139	8339553.00830709	172800
707	707	Hochstetter	-19.7081833	75.13851	928001	2017-07-21 01:34:28	202	2017	7	21	3	34	29	928001 2017	536981.765422114	8339463.96171201	172800
708	708	Hochstetter	-19.7110667	75.1377967	928001	2017-07-21 01:35:36	202	2017	7	21	3	35	29	928001 2017	536900.962770614	8339382.59581115	172800
709	709	Hochstetter	-19.7092667	75.1364367	928001	2017-07-21 01:36:43	202	2017	7	21	3	36	29	928001 2017	536955.791370385	8339232.00844049	172800
710	710	Hochstetter	-19.7062167	75.13611	928001	2017-07-21 01:37:51	202	2017	7	21	3	37	29	928001 2017	537043.900472922	8339197.4686485	172800
711	711	Hochstetter	-19.7029	75.13691	928001	2017-07-21 01:38:59	202	2017	7	21	3	38	29	928001 2017	537136.897904191	8339288.78416561	172800
712	712	Hochstetter	-19.7025	75.1372017	928001	2017-07-21 01:40:07	202	2017	7	21	3	40	29	928001 2017	537147.636150535	8339321.57400348	172800
713	713	Hochstetter	-19.69995	75.1362017	928001	2017-07-21 01:41:21	202	2017	7	21	3	41	29	928001 2017	537223.079016079	8339211.62344944	172800
714	714	Hochstetter	-19.7002667	75.1366067	928001	2017-07-21 01:42:34	202	2017	7	21	3	42	29	928001 2017	537213.021881403	8339256.6024132	172800
715	715	Hochstetter	-19.70165	75.137405	928001	2017-07-21 01:43:42	202	2017	7	21	3	43	29	928001 2017	537171.471382875	8339344.78500484	172800
716	716	Hochstetter	-19.7020667	75.1369267	928001	2017-07-21 01:44:56	202	2017	7	21	3	44	29	928001 2017	537160.7115389	8339291.169275	172800
717	717	Hochstetter	-19.6991333	75.13588	928001	2017-07-21 01:46:04	202	2017	7	21	3	46	29	928001 2017	537247.246946179	8339176.25078335	172800
718	718	Hochstetter	-19.6972333	75.1356433	928001	2017-07-21 01:47:11	202	2017	7	21	3	47	29	928001 2017	537302.221195004	8339151.04162507	172800
719	719	Hochstetter	-19.6946	75.1353417	928001	2017-07-21 01:48:19	202	2017	7	21	3	48	29	928001 2017	537378.350355709	8339119.05691203	172800
720	720	Hochstetter	-19.6923	75.1349017	928001	2017-07-21 01:49:27	202	2017	7	21	3	49	29	928001 2017	537445.280727344	8339071.42654873	172800
721	721	Hochstetter	-19.6887667	75.1349917	928001	2017-07-21 01:50:40	202	2017	7	21	3	50	29	928001 2017	537546.217433495	8339083.70096971	172800
722	722	Hochstetter	-19.68575	75.13491	928001	2017-07-21 01:51:48	202	2017	7	21	3	51	29	928001 2017	537632.787402259	8339076.50031076	172800
723	723	Hochstetter	-19.6803333	75.1353183	928001	2017-07-21 01:52:56	202	2017	7	21	3	52	29	928001 2017	537786.853596838	8339125.49178615	172800
724	724	Hochstetter	-19.6752667	75.1357867	928001	2017-07-21 01:54:04	202	2017	7	21	3	54	29	928001 2017	537930.738518582	8339180.97731536	172800
725	725	Hochstetter	-19.6682	75.1357967	928001	2017-07-21 01:55:18	202	2017	7	21	3	55	29	928001 2017	538133.020843973	8339186.62668888	172800
726	726	Hochstetter	-19.66415	75.13561	928001	2017-07-21 01:56:25	202	2017	7	21	3	56	29	928001 2017	538249.434429244	8339168.40982806	172800
727	727	Hochstetter	-19.6604667	75.1349083	928001	2017-07-21 01:57:33	202	2017	7	21	3	57	29	928001 2017	538356.650868851	8339092.51612712	172800
728	728	Hochstetter	-19.6574833	75.1347167	928001	2017-07-21 01:58:41	202	2017	7	21	3	58	29	928001 2017	538442.549113328	8339073.07603208	172800
729	729	Hochstetter	-19.6545	75.1359633	928001	2017-07-21 01:59:48	202	2017	7	21	3	59	29	928001 2017	538524.804550471	8339214.069049	172800
730	730	Hochstetter	-19.65225	75.1369483	928001	2017-07-21 02:00:56	202	2017	7	21	4	0	29	928001 2017	538586.718454994	8339325.40759232	172800
731	731	Hochstetter	-19.6482833	75.1378633	928001	2017-07-21 02:02:02	202	2017	7	21	4	2	29	928001 2017	538697.940861066	8339430.06003662	172800
732	732	Hochstetter	-19.6449333	75.137495	928001	2017-07-21 02:03:08	202	2017	7	21	4	3	29	928001 2017	538794.770917588	8339391.16659363	172800
733	733	Hochstetter	-19.6417333	75.1369567	928001	2017-07-21 02:04:16	202	2017	7	21	4	4	29	928001 2017	538887.746269792	8339333.21712656	172800
734	734	Hochstetter	-19.6417667	75.13641	928001	2017-07-21 02:05:29	202	2017	7	21	4	5	29	928001 2017	538888.187706783	8339272.21200487	172800
735	735	Hochstetter	-19.6385833	75.1375867	928001	2017-07-21 02:06:37	202	2017	7	21	4	6	29	928001 2017	538976.303112894	8339405.56107604	172800
736	736	Hochstetter	-19.6352667	75.1368167	928001	2017-07-21 02:07:49	202	2017	7	21	4	7	29	928001 2017	539073.217006	8339321.85282275	172800
737	737	Hochstetter	-19.6339	75.1358283	928001	2017-07-21 02:09:03	202	2017	7	21	4	9	29	928001 2017	539114.881384569	8339212.50056021	172800
738	738	Hochstetter	-19.6346667	75.1355317	928001	2017-07-21 02:10:08	202	2017	7	21	4	10	29	928001 2017	539093.694605837	8339178.90978575	172800
739	739	Hochstetter	-19.6346833	75.134835	928001	2017-07-21 02:11:23	202	2017	7	21	4	11	29	928001 2017	539095.00963399	8339101.18365768	172800
740	740	Hochstetter	-19.6339667	75.134015	928001	2017-07-21 02:12:36	202	2017	7	21	4	12	29	928001 2017	539117.633854103	8339010.18742702	172800
741	741	Hochstetter	-19.63405	75.1328583	928001	2017-07-21 02:13:44	202	2017	7	21	4	13	29	928001 2017	539118.222515167	8338881.10545241	172800
742	742	Hochstetter	-19.63535	75.13213	928001	2017-07-21 02:14:58	202	2017	7	21	4	14	29	928001 2017	539082.869613924	8338799.00790281	172800
743	743	Hochstetter	-19.63585	75.13211	928001	2017-07-21 02:16:05	202	2017	7	21	4	16	29	928001 2017	539068.603570695	8338796.44735988	172800
744	744	Hochstetter	-19.6353833	75.1314083	928001	2017-07-21 02:17:13	202	2017	7	21	4	17	29	928001 2017	539083.769595007	8338718.48208127	172800
745	745	Hochstetter	-19.6337333	75.131085	928001	2017-07-21 02:18:27	202	2017	7	21	4	18	29	928001 2017	539131.850531757	8338683.50731152	172800
746	746	Hochstetter	-19.6333667	75.13195	928001	2017-07-21 02:19:34	202	2017	7	21	4	19	29	928001 2017	539140.123924025	8338780.23790512	172800
747	747	Hochstetter	-19.63255	75.13268	928001	2017-07-21 02:20:42	202	2017	7	21	4	20	29	928001 2017	539161.631472076	8338862.20693991	172800
748	748	Hochstetter	-19.6315167	75.133685	928001	2017-07-21 02:21:50	202	2017	7	21	4	21	29	928001 2017	539188.63024536	8338974.99497538	172800
749	749	Hochstetter	-19.6290167	75.13457	928001	2017-07-21 02:23:04	202	2017	7	21	4	23	29	928001 2017	539257.926201298	8339075.36859029	172800
750	750	Hochstetter	-19.62685	75.13583	928001	2017-07-21 02:24:11	202	2017	7	21	4	24	29	928001 2017	539316.70275887	8339217.35417113	172800
751	751	Hochstetter	-19.6256	75.13621	928001	2017-07-21 02:25:19	202	2017	7	21	4	25	29	928001 2017	539351.504453938	8339260.57155703	172800
752	752	Hochstetter	-19.6240333	75.137065	928001	2017-07-21 02:26:27	202	2017	7	21	4	26	29	928001 2017	539394.140180979	8339356.98500202	172800
753	753	Hochstetter	-19.6245833	75.137515	928001	2017-07-21 02:27:35	202	2017	7	21	4	27	29	928001 2017	539377.231326273	8339406.81578544	172800
754	754	Hochstetter	-19.6231667	75.137145	928001	2017-07-21 02:28:43	202	2017	7	21	4	28	29	928001 2017	539418.739621409	8339366.48486824	172800
755	755	Hochstetter	-19.6203333	75.1370067	928001	2017-07-21 02:29:57	202	2017	7	21	4	29	29	928001 2017	539500.205382926	8339352.94402766	172800
756	756	Hochstetter	-19.6182667	75.1364933	928001	2017-07-21 02:31:04	202	2017	7	21	4	31	29	928001 2017	539560.697825169	8339297.05397745	172800
757	757	Hochstetter	-19.6145667	75.1358167	928001	2017-07-21 02:32:10	202	2017	7	21	4	32	29	928001 2017	539668.379631131	8339224.05405468	172800
758	758	Hochstetter	-19.6151833	75.134535	928001	2017-07-21 02:33:18	202	2017	7	21	4	33	29	928001 2017	539654.068359564	8339080.67203732	172800
759	759	Hochstetter	-19.6162167	75.1329383	928001	2017-07-21 02:34:32	202	2017	7	21	4	34	29	928001 2017	539628.640449354	8338901.87424375	172800
760	760	Hochstetter	-19.6125667	75.1320383	928001	2017-07-21 02:35:38	202	2017	7	21	4	35	29	928001 2017	539735.50113876	8338803.92556856	172800
761	761	Hochstetter	-19.6098167	75.131655	928001	2017-07-21 02:36:53	202	2017	7	21	4	36	29	928001 2017	539815.249423284	8338763.01497938	172800
762	762	Hochstetter	-19.6055833	75.1318333	928001	2017-07-21 02:38:00	202	2017	7	21	4	38	29	928001 2017	539936.006540144	8338785.75141568	172800
763	763	Hochstetter	-19.6033833	75.1328933	928001	2017-07-21 02:39:07	202	2017	7	21	4	39	29	928001 2017	539996.217370116	8338905.47374165	172800
764	764	Hochstetter	-19.6032833	75.13389	928001	2017-07-21 02:40:16	202	2017	7	21	4	40	29	928001 2017	539996.460650758	8339016.71937003	172800
765	765	Hochstetter	-19.6035667	75.1355567	928001	2017-07-21 02:41:23	202	2017	7	21	4	41	29	928001 2017	539983.966203055	8339202.44235995	172800
766	766	Hochstetter	-19.6078667	75.1370183	928001	2017-07-21 02:42:29	202	2017	7	21	4	42	29	928001 2017	539857.036164519	8339362.58272956	172800
767	767	Hochstetter	-19.6116	75.1383033	928001	2017-07-21 02:43:37	202	2017	7	21	4	43	29	928001 2017	539746.811452829	8339503.41333128	172800
768	768	Hochstetter	-19.6142	75.1392333	928001	2017-07-21 02:44:45	202	2017	7	21	4	44	29	928001 2017	539669.966196533	8339605.41008364	172800
769	769	Hochstetter	-19.6165833	75.140085	928001	2017-07-21 02:45:59	202	2017	7	21	4	45	29	928001 2017	539599.535671704	8339698.82093965	172800
770	770	Hochstetter	-19.6187167	75.1407433	928001	2017-07-21 02:47:06	202	2017	7	21	4	47	29	928001 2017	539536.767155661	8339770.82819212	172800
771	771	Hochstetter	-19.61715	75.14126	928001	2017-07-21 02:48:20	202	2017	7	21	4	48	29	928001 2017	539580.258774614	8339829.5100354	172800
772	772	Hochstetter	-19.6205833	75.1416983	928001	2017-07-21 02:49:34	202	2017	7	21	4	49	29	928001 2017	539480.868632049	8339876.11145516	172800
773	773	Hochstetter	-19.62145	75.143045	928001	2017-07-21 02:50:47	202	2017	7	21	4	50	29	928001 2017	539452.572431547	8340025.75483069	172800
774	774	Hochstetter	-19.6220333	75.143655	928001	2017-07-21 02:51:55	202	2017	7	21	4	51	29	928001 2017	539434.299773721	8340093.41042432	172800
775	775	Hochstetter	-19.6202667	75.1446317	928001	2017-07-21 02:53:04	202	2017	7	21	4	53	29	928001 2017	539482.311040026	8340203.53444548	172800
776	776	Hochstetter	-19.6218333	75.14501	928001	2017-07-21 02:54:11	202	2017	7	21	4	54	29	928001 2017	539436.507601532	8340244.68983156	172800
777	777	Hochstetter	-19.6240167	75.145195	928001	2017-07-21 02:55:24	202	2017	7	21	4	55	29	928001 2017	539373.560511173	8340263.87458008	172800
778	778	Hochstetter	-19.6241667	75.1455783	928001	2017-07-21 02:56:37	202	2017	7	21	4	56	29	928001 2017	539368.276428242	8340306.53099846	172800
779	779	Hochstetter	-19.62495	75.145895	928001	2017-07-21 02:57:44	202	2017	7	21	4	57	29	928001 2017	539345.047074449	8340341.33792629	172800
780	780	Hochstetter	-19.6264833	75.1455817	928001	2017-07-21 02:58:52	202	2017	7	21	4	58	29	928001 2017	539301.991177982	8340305.37296152	172800
781	781	Hochstetter	-19.6256833	75.145285	928001	2017-07-21 03:00:06	202	2017	7	21	5	0	29	928001 2017	539325.646143657	8340272.80747019	172800
782	782	Hochstetter	-19.6248333	75.145905	928001	2017-07-21 03:01:14	202	2017	7	21	5	1	29	928001 2017	539348.35983461	8340342.53086396	172800
783	783	Hochstetter	-19.6295167	75.1471617	928001	2017-07-21 03:02:26	202	2017	7	21	5	2	29	928001 2017	539211.131870245	8340479.60887914	172800
784	784	Hochstetter	-19.6301	75.1482667	928001	2017-07-21 03:03:35	202	2017	7	21	5	3	29	928001 2017	539191.596600386	8340602.4830699	172800
785	785	Hochstetter	-19.6331833	75.1486117	928001	2017-07-21 03:04:48	202	2017	7	21	5	4	29	928001 2017	539102.513184726	8340638.93065197	172800
786	786	Hochstetter	-19.6343333	75.1486133	928001	2017-07-21 03:05:56	202	2017	7	21	5	5	29	928001 2017	539069.614763872	8340638.35080906	172800
787	787	Hochstetter	-19.6342	75.1489167	928001	2017-07-21 03:07:05	202	2017	7	21	5	7	29	928001 2017	539072.647692852	8340672.28223516	172800
788	788	Hochstetter	-19.62985	75.149315	928001	2017-07-21 03:08:12	202	2017	7	21	5	8	29	928001 2017	539196.044241242	8340719.58360882	172800
789	789	Hochstetter	-19.6306167	75.150105	928001	2017-07-21 03:09:20	202	2017	7	21	5	9	29	928001 2017	539172.078601432	8340807.19930145	172800
790	790	Hochstetter	-19.6296167	75.150995	928001	2017-07-21 03:10:28	202	2017	7	21	5	10	29	928001 2017	539198.383879512	8340907.13767277	172800
791	791	Hochstetter	-19.6298333	75.1510883	928001	2017-07-21 03:11:42	202	2017	7	21	5	11	29	928001 2017	539191.948672928	8340917.40182637	172800
792	792	Hochstetter	-19.6301333	75.1510967	928001	2017-07-21 03:12:50	202	2017	7	21	5	12	29	928001 2017	539183.347300659	8340918.14048663	172800
793	793	Hochstetter	-19.63	75.1510717	928001	2017-07-21 03:14:04	202	2017	7	21	5	14	29	928001 2017	539187.22401736	8340915.43992204	172800
794	794	Hochstetter	-19.632	75.151175	928001	2017-07-21 03:15:17	202	2017	7	21	5	15	29	928001 2017	539129.759857369	8340925.64150892	172800
795	795	Hochstetter	-19.6365833	75.1516083	928001	2017-07-21 03:16:31	202	2017	7	21	5	16	29	928001 2017	538997.570437418	8340970.9545504	172800
796	796	Hochstetter	-19.6367667	75.1531117	928001	2017-07-21 03:17:39	202	2017	7	21	5	17	29	928001 2017	538988.467944045	8341138.53485091	172800
797	797	Hochstetter	-19.6376833	75.15405	928001	2017-07-21 03:18:46	202	2017	7	21	5	18	29	928001 2017	538959.851487817	8341242.59747857	172800
798	798	Hochstetter	-19.6369833	75.155685	928001	2017-07-21 03:20:01	202	2017	7	21	5	20	29	928001 2017	538975.672319182	8341425.43840083	172800
799	799	Hochstetter	-19.6336833	75.1566017	928001	2017-07-21 03:21:13	202	2017	7	21	5	21	29	928001 2017	539067.663270779	8341529.86678054	172800
800	800	Hochstetter	-19.6305667	75.1575017	928001	2017-07-21 03:22:25	202	2017	7	21	5	22	29	928001 2017	539154.442912906	8341632.31617196	172800
801	801	Hochstetter	-19.6320167	75.1589933	928001	2017-07-21 03:23:38	202	2017	7	21	5	23	29	928001 2017	539109.151020045	8341797.74331204	172800
802	802	Hochstetter	-19.6322667	75.1607333	928001	2017-07-21 03:24:46	202	2017	7	21	5	24	29	928001 2017	539097.525387552	8341991.67133826	172800
803	803	Hochstetter	-19.6334833	75.1612117	928001	2017-07-21 03:26:00	202	2017	7	21	5	26	29	928001 2017	539061.523296226	8342044.2336191	172800
804	804	Hochstetter	-19.6355833	75.1613433	928001	2017-07-21 03:27:14	202	2017	7	21	5	27	29	928001 2017	539001.167229392	8342057.53040891	172800
805	805	Hochstetter	-19.6351	75.1613617	928001	2017-07-21 03:28:34	202	2017	7	21	5	28	29	928001 2017	539014.932574812	8342059.9009633	172800
806	806	Hochstetter	-19.6353667	75.1613867	928001	2017-07-21 03:29:41	202	2017	7	21	5	29	29	928001 2017	539007.246134902	8342062.51412161	172800
807	807	Hochstetter	-19.6336	75.16212	928001	2017-07-21 03:30:53	202	2017	7	21	5	30	29	928001 2017	539055.851871411	8342145.47553772	172800
808	808	Hochstetter	-19.6344333	75.1629783	928001	2017-07-21 03:31:59	202	2017	7	21	5	31	29	928001 2017	539029.831353545	8342240.6680835	172800
809	809	Hochstetter	-19.6330167	75.1634067	928001	2017-07-21 03:33:12	202	2017	7	21	5	33	29	928001 2017	539069.210799951	8342289.38845609	172800
810	810	Hochstetter	-19.62765	75.1647133	928001	2017-07-21 03:34:27	202	2017	7	21	5	34	29	928001 2017	539219.193672311	8342438.68096913	172800
811	811	Hochstetter	-19.6258333	75.166175	928001	2017-07-21 03:35:34	202	2017	7	21	5	35	29	928001 2017	539267.322006341	8342602.93282364	172800
812	812	Hochstetter	-19.6262333	75.1664067	928001	2017-07-21 03:36:49	202	2017	7	21	5	36	29	928001 2017	539255.29460715	8342628.51340951	172800
813	813	Hochstetter	-19.62555	75.1665567	928001	2017-07-21 03:38:02	202	2017	7	21	5	38	29	928001 2017	539274.428527319	8342645.69820446	172800
814	814	Hochstetter	-19.6242667	75.1667667	928001	2017-07-21 03:39:09	202	2017	7	21	5	39	29	928001 2017	539310.548436733	8342669.97392701	172800
815	815	Hochstetter	-19.6214167	75.1665267	928001	2017-07-21 03:40:22	202	2017	7	21	5	40	29	928001 2017	539392.594204239	8342645.09479689	172800
816	816	Hochstetter	-19.6162167	75.166975	928001	2017-07-21 03:41:35	202	2017	7	21	5	41	29	928001 2017	539539.989832136	8342698.56397679	172800
817	817	Hochstetter	-19.6150167	75.16801	928001	2017-07-21 03:42:49	202	2017	7	21	5	42	29	928001 2017	539571.5743487	8342814.81607025	172800
818	818	Hochstetter	-19.6133667	75.1687367	928001	2017-07-21 03:44:07	202	2017	7	21	5	44	29	928001 2017	539616.813158651	8342896.97956341	172800
819	819	Hochstetter	-19.6107167	75.1693117	928001	2017-07-21 03:45:19	202	2017	7	21	5	45	29	928001 2017	539691.008405229	8342962.89204292	172800
820	820	Hochstetter	-19.6044833	75.1695117	928001	2017-07-21 03:46:32	202	2017	7	21	5	46	29	928001 2017	539868.537073479	8342989.38510721	172800
821	821	Hochstetter	-19.59885	75.1699517	928001	2017-07-21 03:47:40	202	2017	7	21	5	47	29	928001 2017	540028.286584648	8343042.26255098	172800
822	822	Hochstetter	-19.5972333	75.1709167	928001	2017-07-21 03:48:54	202	2017	7	21	5	48	29	928001 2017	540071.916602945	8343150.99727836	172800
823	823	Hochstetter	-19.5997	75.1711917	928001	2017-07-21 03:50:05	202	2017	7	21	5	50	29	928001 2017	540000.739330542	8343180.00625768	172800
824	824	Hochstetter	-19.5996667	75.17123	928001	2017-07-21 03:51:19	202	2017	7	21	5	51	29	928001 2017	540001.589450606	8343184.30096168	172800
825	825	Hochstetter	-19.6001167	75.171245	928001	2017-07-21 03:52:33	202	2017	7	21	5	52	29	928001 2017	539988.69755359	8343185.67049139	172800
826	826	Hochstetter	-19.5985333	75.1710867	928001	2017-07-21 03:53:47	202	2017	7	21	5	53	29	928001 2017	540034.338317537	8343169.08163089	172800
827	827	Hochstetter	-19.59845	75.1711233	928001	2017-07-21 03:55:00	202	2017	7	21	5	55	29	928001 2017	540036.620895017	8343173.22049815	172800
828	828	Hochstetter	-19.6006833	75.17133	928001	2017-07-21 03:56:14	202	2017	7	21	5	56	29	928001 2017	539972.29110956	8343194.76973183	172800
829	829	Hochstetter	-19.6033	75.1718783	928001	2017-07-21 03:57:21	202	2017	7	21	5	57	29	928001 2017	539896.114883923	8343254.16760395	172800
830	830	Hochstetter	-19.6078167	75.1727783	928001	2017-07-21 03:58:35	202	2017	7	21	5	58	29	928001 2017	539764.760877613	8343351.52423653	172800
831	831	Hochstetter	-19.6077167	75.173405	928001	2017-07-21 03:59:49	202	2017	7	21	5	59	29	928001 2017	539765.974195158	8343421.4977143	172800
832	832	Hochstetter	-19.6122	75.173455	928001	2017-07-21 04:01:02	202	2017	7	21	6	1	29	928001 2017	539637.814716192	8343424.07180949	172800
833	833	Hochstetter	-19.6086333	75.174045	928001	2017-07-21 04:02:15	202	2017	7	21	6	2	29	928001 2017	539738.12277767	8343492.27290077	172800
834	834	Hochstetter	-19.6026	75.17376	928001	2017-07-21 04:03:20	202	2017	7	21	6	3	29	928001 2017	539911.156874591	8343464.53614455	172800
835	835	Hochstetter	-19.5960333	75.17451	928001	2017-07-21 04:04:28	202	2017	7	21	6	4	29	928001 2017	540096.693784437	8343552.62834229	172800
836	836	Hochstetter	-19.5898333	75.174045	928001	2017-07-21 04:05:48	202	2017	7	21	6	5	29	928001 2017	540274.966500752	8343504.96322515	172800
837	837	Hochstetter	-19.5840833	75.1743783	928001	2017-07-21 04:07:02	202	2017	7	21	6	7	29	928001 2017	540438.271617107	8343546.05680916	172800
838	838	Hochstetter	-19.5813833	75.17574	928001	2017-07-21 04:08:14	202	2017	7	21	6	8	29	928001 2017	540511.733019974	8343699.79260251	172800
839	839	Hochstetter	-19.5789167	75.1754967	928001	2017-07-21 04:09:22	202	2017	7	21	6	9	29	928001 2017	540582.810534814	8343674.3410531	172800
840	840	Hochstetter	-19.5744333	75.1752883	928001	2017-07-21 04:10:35	202	2017	7	21	6	10	29	928001 2017	540711.382255663	8343654.1698136	172800
841	841	Hochstetter	-19.5668	75.1751233	928001	2017-07-21 04:11:48	202	2017	7	21	6	11	29	928001 2017	540929.78003603	8343641.02232897	172800
842	842	Hochstetter	-19.5612667	75.1748333	928001	2017-07-21 04:13:03	202	2017	7	21	6	13	29	928001 2017	541088.558365748	8343612.50298103	172800
843	843	Hochstetter	-19.55785	75.1751583	928001	2017-07-21 04:14:10	202	2017	7	21	6	14	29	928001 2017	541185.235190961	8343651.1265521	172800
844	844	Hochstetter	-19.5545333	75.1748967	928001	2017-07-21 04:15:16	202	2017	7	21	6	15	29	928001 2017	541280.648594937	8343624.25394318	172800
845	845	Hochstetter	-19.5501833	75.1759883	928001	2017-07-21 04:16:30	202	2017	7	21	6	16	29	928001 2017	541401.876775587	8343749.05023649	172800
846	846	Hochstetter	-19.5447333	75.1752767	928001	2017-07-21 04:17:44	202	2017	7	21	6	17	29	928001 2017	541559.430737988	8343673.48974848	172800
847	847	Hochstetter	-19.5405833	75.1762867	928001	2017-07-21 04:18:52	202	2017	7	21	6	18	29	928001 2017	541675.149271943	8343789.06341811	172800
848	848	Hochstetter	-19.5398667	75.1765933	928001	2017-07-21 04:20:05	202	2017	7	21	6	20	29	928001 2017	541694.765957131	8343823.76682364	172800
849	849	Hochstetter	-19.5405167	75.1773933	928001	2017-07-21 04:21:18	202	2017	7	21	6	21	29	928001 2017	541674.010504573	8343912.54485008	172800
850	850	Hochstetter	-19.54205	75.176395	928001	2017-07-21 04:22:33	202	2017	7	21	6	22	29	928001 2017	541632.97677431	8343800.11280504	172800
851	851	Hochstetter	-19.5429167	75.1763633	928001	2017-07-21 04:23:47	202	2017	7	21	6	23	29	928001 2017	541608.319020767	8343795.96820821	172800
852	852	Hochstetter	-19.5428333	75.1763983	928001	2017-07-21 04:25:00	202	2017	7	21	6	25	29	928001 2017	541610.60413102	8343799.93080468	172800
853	853	Hochstetter	-19.5404167	75.17605	928001	2017-07-21 04:26:13	202	2017	7	21	6	26	29	928001 2017	541680.556157773	8343762.77811037	172800
854	854	Hochstetter	-19.5350167	75.1757883	928001	2017-07-21 04:27:26	202	2017	7	21	6	27	29	928001 2017	541835.453670426	8343737.39179205	172800
855	855	Hochstetter	-19.53475	75.1750133	928001	2017-07-21 04:28:40	202	2017	7	21	6	28	29	928001 2017	541845.205976301	8343651.13366533	172800
856	856	Hochstetter	-19.5391	75.1738717	928001	2017-07-21 04:29:47	202	2017	7	21	6	29	29	928001 2017	541724.139746795	8343520.7283821	172800
857	857	Hochstetter	-19.5423167	75.17335	928001	2017-07-21 04:31:01	202	2017	7	21	6	31	29	928001 2017	541633.717715329	8343460.2737882	172800
858	858	Hochstetter	-19.5475333	75.1719083	928001	2017-07-21 04:32:10	202	2017	7	21	6	32	29	928001 2017	541488.693006802	8343295.8024569	172800
859	859	Hochstetter	-19.5527167	75.1704017	928001	2017-07-21 04:33:23	202	2017	7	21	6	33	29	928001 2017	541344.764721337	8343124.12753608	172800
860	860	Hochstetter	-19.5575333	75.16868	928001	2017-07-21 04:34:35	202	2017	7	21	6	34	29	928001 2017	541211.868320084	8342928.72667387	172800
861	861	Hochstetter	-19.56415	75.1676283	928001	2017-07-21 04:35:42	202	2017	7	21	6	35	29	928001 2017	541025.703455634	8342806.82456824	172800
862	862	Hochstetter	-19.5638	75.16775	928001	2017-07-21 04:36:50	202	2017	7	21	6	36	29	928001 2017	541035.372973669	8342820.64188229	172800
863	863	Hochstetter	-19.5639	75.16775	928001	2017-07-21 04:37:58	202	2017	7	21	6	37	29	928001 2017	541032.516275083	8342820.57264899	172800
864	864	Hochstetter	-19.5638333	75.1677333	928001	2017-07-21 04:39:05	202	2017	7	21	6	39	29	928001 2017	541034.466839329	8342818.75602687	172800
865	865	Hochstetter	-19.5639833	75.1678817	928001	2017-07-21 04:40:19	202	2017	7	21	6	40	29	928001 2017	541029.78064832	8342835.20544848	172800
866	866	Hochstetter	-19.5639667	75.1677317	928001	2017-07-21 04:41:28	202	2017	7	21	6	41	29	928001 2017	541030.660324139	8342818.48520088	172800
867	867	Hochstetter	-19.5639	75.1678017	928001	2017-07-21 04:42:40	202	2017	7	21	6	42	29	928001 2017	541032.376517327	8342826.33952162	172800
868	868	Hochstetter	-19.5638667	75.1677983	928001	2017-07-21 04:43:48	202	2017	7	21	6	43	29	928001 2017	541033.336985975	8342825.98332296	172800
869	869	Hochstetter	-19.5640833	75.1677783	928001	2017-07-21 04:44:56	202	2017	7	21	6	44	29	928001 2017	541027.203454231	8342823.60247846	172800
870	870	Hochstetter	-19.56425	75.1677667	928001	2017-07-21 04:46:04	202	2017	7	21	6	46	29	928001 2017	541022.472695991	8342822.19317088	172800
871	871	Hochstetter	-19.56395	75.1678667	928001	2017-07-21 04:47:18	202	2017	7	21	6	47	29	928001 2017	541030.772468016	8342833.55532719	172800
872	872	Hochstetter	-19.5639667	75.1677883	928001	2017-07-21 04:48:32	202	2017	7	21	6	48	29	928001 2017	541030.507327601	8342824.79864379	172800
873	873	Hochstetter	-19.5640167	75.1677867	928001	2017-07-21 04:49:45	202	2017	7	21	6	49	29	928001 2017	541029.083306676	8342824.58555875	172800
874	874	Hochstetter	-19.56405	75.1677917	928001	2017-07-21 04:51:05	202	2017	7	21	6	51	29	928001 2017	541028.118513467	8342825.12023171	172800
875	875	Hochstetter	-19.5640333	75.1677783	928001	2017-07-21 04:52:12	202	2017	7	21	6	52	29	928001 2017	541028.631800975	8342823.63709003	172800
876	876	Hochstetter	-19.5640833	75.167735	928001	2017-07-21 04:53:19	202	2017	7	21	6	53	29	928001 2017	541027.320489782	8342818.77258287	172800
877	877	Hochstetter	-19.5642	75.1676967	928001	2017-07-21 04:54:26	202	2017	7	21	6	54	29	928001 2017	541024.090231488	8342814.41963284	172800
878	878	Hochstetter	-19.5640333	75.1678117	928001	2017-07-21 04:55:32	202	2017	7	21	6	55	29	928001 2017	541028.541520971	8342827.36269072	172800
879	879	Hochstetter	-19.5686333	75.16737	928001	2017-07-21 04:56:38	202	2017	7	21	6	56	29	928001 2017	540898.323883478	8342774.91399572	172800
880	880	Hochstetter	-19.5714167	75.166685	928001	2017-07-21 04:57:58	202	2017	7	21	6	57	29	928001 2017	540820.650383336	8342696.58670908	172800
881	881	Hochstetter	-19.57455	75.1660633	928001	2017-07-21 04:59:06	202	2017	7	21	6	59	29	928001 2017	540732.80299073	8342625.08332367	172800
882	882	Hochstetter	-19.5775167	75.1654417	928001	2017-07-21 05:00:14	202	2017	7	21	7	0	29	928001 2017	540649.707895493	8342553.70991971	172800
883	883	Hochstetter	-19.5800667	75.1648817	928001	2017-07-21 05:01:21	202	2017	7	21	7	1	29	928001 2017	540578.347350631	8342489.49706235	172800
884	884	Hochstetter	-19.5840833	75.1645017	928001	2017-07-21 05:02:29	202	2017	7	21	7	2	29	928001 2017	540464.595504834	8342444.363656	172800
885	885	Hochstetter	-19.5853667	75.1640567	928001	2017-07-21 05:03:42	202	2017	7	21	7	3	29	928001 2017	540429.109445184	8342393.84997565	172800
886	886	Hochstetter	-19.58525	75.16418	928001	2017-07-21 05:04:54	202	2017	7	21	7	4	29	928001 2017	540432.115700793	8342407.68317782	172800
887	887	Hochstetter	-19.5854	75.16406	928001	2017-07-21 05:06:07	202	2017	7	21	7	6	29	928001 2017	540428.149138332	8342394.19536258	172800
888	888	Hochstetter	-19.5853833	75.163985	928001	2017-07-21 05:07:19	202	2017	7	21	7	7	29	928001 2017	540428.82603413	8342385.84081908	172800
889	889	Hochstetter	-19.5853167	75.1639967	928001	2017-07-21 05:08:31	202	2017	7	21	7	8	29	928001 2017	540430.697926966	8342387.1913345	172800
890	890	Hochstetter	-19.5852833	75.1640217	928001	2017-07-21 05:09:43	202	2017	7	21	7	9	29	928001 2017	540431.585734166	8342390.0027631	172800
891	891	Hochstetter	-19.5853667	75.1640833	928001	2017-07-21 05:10:54	202	2017	7	21	7	10	29	928001 2017	540429.038614823	8342396.81709379	172800
892	892	Hochstetter	-19.5853333	75.1640733	928001	2017-07-21 05:12:06	202	2017	7	21	7	12	29	928001 2017	540430.019618975	8342395.72441876	172800
893	893	Hochstetter	-19.58545	75.1641033	928001	2017-07-21 05:13:19	202	2017	7	21	7	13	29	928001 2017	540426.605137897	8342398.99119127	172800
894	894	Hochstetter	-19.5852667	75.1640817	928001	2017-07-21 05:14:33	202	2017	7	21	7	14	29	928001 2017	540431.90028744	8342396.70683442	172800
895	895	Hochstetter	-19.58535	75.164175	928001	2017-07-21 05:15:47	202	2017	7	21	7	15	29	928001 2017	540429.27162131	8342407.05723455	172800
896	896	Hochstetter	-19.5852	75.1642317	928001	2017-07-21 05:16:55	202	2017	7	21	7	16	29	928001 2017	540433.406714729	8342413.48420408	172800
897	897	Hochstetter	-19.5853667	75.16425	928001	2017-07-21 05:18:02	202	2017	7	21	7	18	29	928001 2017	540428.59472661	8342415.41177794	172800
898	898	Hochstetter	-19.5852333	75.164105	928001	2017-07-21 05:19:10	202	2017	7	21	7	19	29	928001 2017	540432.79261408	8342399.32863583	172800
899	899	Hochstetter	-19.5851667	75.164235	928001	2017-07-21 05:20:17	202	2017	7	21	7	20	29	928001 2017	540434.34943505	8342413.87502234	172800
900	900	Hochstetter	-19.5852167	75.1642617	928001	2017-07-21 05:21:31	202	2017	7	21	7	21	29	928001 2017	540432.849639234	8342416.81918529	172800
901	901	Hochstetter	-19.58525	75.1641217	928001	2017-07-21 05:22:44	202	2017	7	21	7	22	29	928001 2017	540432.270954635	8342401.18005822	172800
902	902	Hochstetter	-19.58525	75.164145	928001	2017-07-21 05:23:56	202	2017	7	21	7	23	29	928001 2017	540432.208906364	8342403.77907514	172800
903	903	Hochstetter	-19.58525	75.1641367	928001	2017-07-21 05:25:07	202	2017	7	21	7	25	29	928001 2017	540432.231009397	8342402.85324508	172800
904	904	Hochstetter	-19.5852833	75.1641483	928001	2017-07-21 05:26:19	202	2017	7	21	7	26	29	928001 2017	540431.248604359	8342404.12446031	172800
905	905	Hochstetter	-19.58525	75.1641717	928001	2017-07-21 05:27:33	202	2017	7	21	7	27	29	928001 2017	540432.13780383	8342406.75734776	172800
906	906	Hochstetter	-19.58525	75.16415	928001	2017-07-21 05:28:38	202	2017	7	21	7	28	29	928001 2017	540432.195591283	8342404.3368041	172800
907	907	Hochstetter	-19.5852667	75.16418	928001	2017-07-21 05:29:52	202	2017	7	21	7	29	29	928001 2017	540431.638516065	8342407.6717857	172800
908	908	Hochstetter	-19.5852	75.1642833	928001	2017-07-21 05:31:00	202	2017	7	21	7	31	29	928001 2017	540433.26929817	8342419.23996682	172800
909	909	Hochstetter	-19.5852333	75.1642267	928001	2017-07-21 05:32:12	202	2017	7	21	7	32	29	928001 2017	540432.468521165	8342412.9037585	172800
910	910	Hochstetter	-19.58525	75.1641133	928001	2017-07-21 05:33:27	202	2017	7	21	7	33	29	928001 2017	540432.293323968	8342400.24307358	172800
911	911	Hochstetter	-19.5852167	75.16409	928001	2017-07-21 05:34:41	202	2017	7	21	7	34	29	928001 2017	540433.306889924	8342397.66677323	172800
912	912	Hochstetter	-19.5851833	75.1641883	928001	2017-07-21 05:35:54	202	2017	7	21	7	35	29	928001 2017	540433.999478202	8342408.65450948	172800
913	913	Hochstetter	-19.5852167	75.164045	928001	2017-07-21 05:37:09	202	2017	7	21	7	37	29	928001 2017	540433.426728424	8342392.64721274	172800
914	914	Hochstetter	-19.5855667	75.164105	928001	2017-07-21 05:38:22	202	2017	7	21	7	38	29	928001 2017	540423.266016317	8342399.1012244	172800
915	915	Hochstetter	-19.5856833	75.16415	928001	2017-07-21 05:39:35	202	2017	7	21	7	39	29	928001 2017	540419.814479471	8342404.04126583	172800
916	916	Hochstetter	-19.5853167	75.164065	928001	2017-07-21 05:40:50	202	2017	7	21	7	40	29	928001 2017	540430.516051639	8342394.80991212	172800
917	917	Hochstetter	-19.5853667	75.1640767	928001	2017-07-21 05:42:04	202	2017	7	21	7	42	29	928001 2017	540429.056189275	8342396.08089154	172800
918	918	Hochstetter	-19.5856333	75.1641517	928001	2017-07-21 05:43:17	202	2017	7	21	7	43	29	928001 2017	540421.238653397	8342404.26499228	172800
919	919	Hochstetter	-19.5858333	75.1641417	928001	2017-07-21 05:44:31	202	2017	7	21	7	44	29	928001 2017	540415.550473751	8342403.01314708	172800
920	920	Hochstetter	-19.5852	75.16405	928001	2017-07-21 05:45:43	202	2017	7	21	7	45	29	928001 2017	540433.890601841	8342393.2163343	172800
921	921	Hochstetter	-19.5851667	75.1640033	928001	2017-07-21 05:46:55	202	2017	7	21	7	46	29	928001 2017	540434.966492128	8342388.0298635	172800
922	922	Hochstetter	-19.5851	75.1640583	928001	2017-07-21 05:48:08	202	2017	7	21	7	48	29	928001 2017	540436.725914405	8342394.21038637	172800
923	923	Hochstetter	-19.5850167	75.1639883	928001	2017-07-21 05:49:17	202	2017	7	21	7	49	29	928001 2017	540439.292583914	8342386.45901441	172800
924	924	Hochstetter	-19.585	75.1640267	928001	2017-07-21 05:50:30	202	2017	7	21	7	50	29	928001 2017	540439.667496803	8342390.7537666	172800
925	925	Hochstetter	-19.5849333	75.1639683	928001	2017-07-21 05:51:37	202	2017	7	21	7	51	29	928001 2017	540441.728952199	8342384.28500335	172800
926	926	Hochstetter	-19.58525	75.1640733	928001	2017-07-21 05:52:51	202	2017	7	21	7	52	29	928001 2017	540432.399844585	8342395.78124197	172800
927	927	Hochstetter	-19.5853167	75.1640917	928001	2017-07-21 05:53:59	202	2017	7	21	7	53	29	928001 2017	540430.444952483	8342397.78818479	172800
928	928	Hochstetter	-19.5854667	75.164075	928001	2017-07-21 05:55:13	202	2017	7	21	7	55	29	928001 2017	540426.203302516	8342395.82305459	172800
929	929	Hochstetter	-19.5853667	75.164035	928001	2017-07-21 05:56:27	202	2017	7	21	7	56	29	928001 2017	540429.16722784	8342391.4294319	172800
930	930	Hochstetter	-19.5853333	75.1640367	928001	2017-07-21 05:57:46	202	2017	7	21	7	57	29	928001 2017	540430.117079585	8342391.64184272	172800
931	931	Hochstetter	-19.5849333	75.1640383	928001	2017-07-21 05:58:57	202	2017	7	21	7	58	29	928001 2017	540441.542499473	8342392.09320768	172800
932	932	Hochstetter	-19.5849667	75.164045	928001	2017-07-21 06:00:09	202	2017	7	21	8	0	29	928001 2017	540440.570275448	8342392.81777499	172800
933	933	Hochstetter	-19.585	75.164065	928001	2017-07-21 06:01:24	202	2017	7	21	8	1	29	928001 2017	540439.565485314	8342395.02596994	172800
934	934	Hochstetter	-19.5849833	75.1640633	928001	2017-07-21 06:02:36	202	2017	7	21	8	2	29	928001 2017	540440.047201587	8342394.84773647	172800
935	935	Hochstetter	-19.5849333	75.1640533	928001	2017-07-21 06:03:48	202	2017	7	21	8	3	29	928001 2017	540441.502545309	8342393.76639433	172800
936	936	Hochstetter	-19.5850167	75.16408	928001	2017-07-21 06:04:56	202	2017	7	21	8	4	29	928001 2017	540439.048345202	8342396.68776243	172800
937	937	Hochstetter	-19.585	75.1640967	928001	2017-07-21 06:06:04	202	2017	7	21	8	6	29	928001 2017	540439.481052814	8342398.56197116	172800
938	938	Hochstetter	-19.5848667	75.1640783	928001	2017-07-21 06:07:18	202	2017	7	21	8	7	29	928001 2017	540443.338991647	8342396.6004826	172800
939	939	Hochstetter	-19.5857	75.163905	928001	2017-07-21 06:08:26	202	2017	7	21	8	8	29	928001 2017	540419.989524803	8342376.70115411	172800
940	940	Hochstetter	-19.5853833	75.16397	928001	2017-07-21 06:09:33	202	2017	7	21	8	9	29	928001 2017	540428.865975577	8342384.16763216	172800
941	941	Hochstetter	-19.5852833	75.1640417	928001	2017-07-21 06:10:41	202	2017	7	21	8	10	29	928001 2017	540431.532475126	8342392.23367892	172800
942	942	Hochstetter	-19.5849667	75.1640967	928001	2017-07-21 06:11:55	202	2017	7	21	8	11	29	928001 2017	540440.432569998	8342398.58469172	172800
943	943	Hochstetter	-19.58495	75.164125	928001	2017-07-21 06:13:09	202	2017	7	21	8	13	29	928001 2017	540440.834377969	8342401.75283183	172800
944	944	Hochstetter	-19.5849833	75.164145	928001	2017-07-21 06:14:14	202	2017	7	21	8	14	29	928001 2017	540439.829592205	8342403.96102663	172800
945	945	Hochstetter	-19.585	75.164075	928001	2017-07-21 06:15:29	202	2017	7	21	8	15	29	928001 2017	540439.538850457	8342396.14142774	172800
946	946	Hochstetter	-19.5852833	75.163985	928001	2017-07-21 06:16:36	202	2017	7	21	8	16	29	928001 2017	540431.683464491	8342385.90903258	172800
947	947	Hochstetter	-19.58505	75.1641283	928001	2017-07-21 06:17:44	202	2017	7	21	8	17	29	928001 2017	540437.968185119	8342402.05270392	172800
948	948	Hochstetter	-19.5848	75.1640633	928001	2017-07-21 06:18:52	202	2017	7	21	8	18	29	928001 2017	540445.28484356	8342394.97281025	172800
949	949	Hochstetter	-19.5849833	75.1640617	928001	2017-07-21 06:20:00	202	2017	7	21	8	20	29	928001 2017	540440.051463215	8342394.66926323	172800
950	950	Hochstetter	-19.5851167	75.1640733	928001	2017-07-21 06:21:08	202	2017	7	21	8	21	29	928001 2017	540436.208776889	8342395.87217972	172800
951	951	Hochstetter	-19.58485	75.1640917	928001	2017-07-21 06:22:22	202	2017	7	21	8	22	29	928001 2017	540443.780485006	8342398.10659138	172800
952	952	Hochstetter	-19.5853	75.163995	928001	2017-07-21 06:23:29	202	2017	7	21	8	23	29	928001 2017	540431.179644428	8342387.0130985	172800
953	953	Hochstetter	-19.5849667	75.164075	928001	2017-07-21 06:24:43	202	2017	7	21	8	24	29	928001 2017	540440.490369002	8342396.16414833	172800
954	954	Hochstetter	-19.5849833	75.1641633	928001	2017-07-21 06:25:52	202	2017	7	21	8	25	29	928001 2017	540439.780849823	8342406.0023144	172800
955	955	Hochstetter	-19.5852167	75.16401	928001	2017-07-21 06:26:59	202	2017	7	21	8	26	29	928001 2017	540433.519936129	8342388.74311015	172800
956	956	Hochstetter	-19.5851667	75.164225	928001	2017-07-21 06:28:07	202	2017	7	21	8	28	29	928001 2017	540434.376066789	8342412.75956446	172800
957	957	Hochstetter	-19.58515	75.1642	928001	2017-07-21 06:29:15	202	2017	7	21	8	29	29	928001 2017	540434.919830213	8342409.98231267	172800
958	958	Hochstetter	-19.5849667	75.1641267	928001	2017-07-21 06:30:35	202	2017	7	21	8	30	29	928001 2017	540440.352663532	8342401.93106508	172800
959	959	Hochstetter	-19.5851	75.16427	928001	2017-07-21 06:31:42	202	2017	7	21	8	31	29	928001 2017	540436.162094083	8342417.82462897	172800
960	960	Hochstetter	-19.5851667	75.1640183	928001	2017-07-21 06:32:50	202	2017	7	21	8	32	29	928001 2017	540434.92654456	8342389.70305029	172800
961	961	Hochstetter	-19.58525	75.1640083	928001	2017-07-21 06:33:58	202	2017	7	21	8	33	29	928001 2017	540432.572940546	8342388.53076564	172800
962	962	Hochstetter	-19.5853667	75.1640517	928001	2017-07-21 06:35:06	202	2017	7	21	8	35	29	928001 2017	540429.12275916	8342393.29224667	172800
963	963	Hochstetter	-19.5850167	75.164115	928001	2017-07-21 06:36:18	202	2017	7	21	8	36	29	928001 2017	540438.955124292	8342400.59186475	172800
964	964	Hochstetter	-19.5852667	75.1640867	928001	2017-07-21 06:37:25	202	2017	7	21	8	37	29	928001 2017	540431.88697252	8342397.26456337	172800
965	965	Hochstetter	-19.5849167	75.1640933	928001	2017-07-21 06:38:31	202	2017	7	21	8	38	29	928001 2017	540441.870330843	8342398.23955204	172800
966	966	Hochstetter	-19.58535	75.1642267	928001	2017-07-21 06:39:51	202	2017	7	21	8	39	29	928001 2017	540429.133953073	8342412.82415217	172800
967	967	Hochstetter	-19.5852833	75.164185	928001	2017-07-21 06:40:59	202	2017	7	21	8	40	29	928001 2017	540431.150873959	8342408.21819089	172800
968	968	Hochstetter	-19.5853167	75.1641983	928001	2017-07-21 06:42:07	202	2017	7	21	8	42	29	928001 2017	540430.16108835	8342409.67896638	172800
969	969	Hochstetter	-19.5853833	75.1640483	928001	2017-07-21 06:43:14	202	2017	7	21	8	43	29	928001 2017	540428.657481195	8342392.90166791	172800
970	970	Hochstetter	-19.5850833	75.1642133	928001	2017-07-21 06:44:23	202	2017	7	21	8	44	29	928001 2017	540436.790286822	8342411.51137638	172800
971	971	Hochstetter	-19.5854	75.164215	928001	2017-07-21 06:45:35	202	2017	7	21	8	45	29	928001 2017	540427.736414611	8342411.4849611	172800
972	972	Hochstetter	-19.5855667	75.1643233	928001	2017-07-21 06:46:47	202	2017	7	21	8	46	29	928001 2017	540422.684809836	8342423.45167354	172800
973	973	Hochstetter	-19.5854833	75.1642717	928001	2017-07-21 06:48:00	202	2017	7	21	8	48	29	928001 2017	540425.205242898	8342417.75279134	172800
974	974	Hochstetter	-19.5854333	75.164245	928001	2017-07-21 06:49:13	202	2017	7	21	8	49	29	928001 2017	540426.705024522	8342414.80862163	172800
975	975	Hochstetter	-19.5855333	75.1642583	928001	2017-07-21 06:50:20	202	2017	7	21	8	50	29	928001 2017	540423.812231894	8342416.22397564	172800
976	976	Hochstetter	-19.5851833	75.164235	928001	2017-07-21 06:51:32	202	2017	7	21	8	51	29	928001 2017	540433.875109449	8342413.8636978	172800
977	977	Hochstetter	-19.5854667	75.1642667	928001	2017-07-21 06:52:46	202	2017	7	21	8	52	29	928001 2017	540425.692880454	8342417.20638444	172800
978	978	Hochstetter	-19.58555	75.164275	928001	2017-07-21 06:54:00	202	2017	7	21	8	54	29	928001 2017	540423.290586612	8342418.07540078	172800
979	979	Hochstetter	-19.5853833	75.16418	928001	2017-07-21 06:55:14	202	2017	7	21	8	55	29	928001 2017	540428.306795068	8342407.59224924	172800
980	980	Hochstetter	-19.58545	75.16421	928001	2017-07-21 06:56:22	202	2017	7	21	8	56	29	928001 2017	540426.321034228	8342410.89312804	172800
981	981	Hochstetter	-19.5855167	75.1642683	928001	2017-07-21 06:57:35	202	2017	7	21	8	57	29	928001 2017	540424.259931673	8342417.35075538	172800
982	982	Hochstetter	-19.5853333	75.1641217	928001	2017-07-21 06:58:43	202	2017	7	21	8	58	29	928001 2017	540429.890736614	8342401.12323518	172800
983	983	Hochstetter	-19.58535	75.1641733	928001	2017-07-21 06:59:57	202	2017	7	21	8	59	29	928001 2017	540429.276148118	8342406.8676067	172800
984	984	Hochstetter	-19.5850167	75.163955	928001	2017-07-21 07:01:04	202	2017	7	21	9	1	29	928001 2017	540439.3812769	8342382.74453996	172800
985	985	Hochstetter	-19.5853333	75.164025	928001	2017-07-21 07:02:12	202	2017	7	21	9	2	29	928001 2017	540430.148235022	8342390.33675694	172800
986	986	Hochstetter	-19.5854167	75.1640917	928001	2017-07-21 07:03:19	202	2017	7	21	9	3	29	928001 2017	540427.587542169	8342397.71997335	172800
987	987	Hochstetter	-19.5856333	75.1641867	928001	2017-07-21 07:04:34	202	2017	7	21	9	4	29	928001 2017	540421.145473072	8342408.16909552	172800
988	988	Hochstetter	-19.58525	75.164045	928001	2017-07-21 07:05:41	202	2017	7	21	9	5	29	928001 2017	540432.47520791	8342392.62449612	172800
989	989	Hochstetter	-19.5853667	75.1640517	928001	2017-07-21 07:06:49	202	2017	7	21	9	6	29	928001 2017	540429.12275916	8342393.29224667	172800
990	990	Hochstetter	-19.5869	75.1642933	928001	2017-07-21 07:07:57	202	2017	7	21	9	7	29	928001 2017	540384.667324305	8342419.19640447	172800
991	991	Hochstetter	-19.5890333	75.1638317	928001	2017-07-21 07:09:04	202	2017	7	21	9	9	29	928001 2017	540324.936901123	8342366.25433219	172800
992	992	Hochstetter	-19.5911167	75.163395	928001	2017-07-21 07:10:12	202	2017	7	21	9	10	29	928001 2017	540266.562604664	8342316.12577016	172800
993	993	Hochstetter	-19.5913167	75.163455	928001	2017-07-21 07:11:18	202	2017	7	21	9	11	29	928001 2017	540260.688413949	8342322.68266778	172800
994	994	Hochstetter	-19.5914	75.1635917	928001	2017-07-21 07:12:25	202	2017	7	21	9	12	29	928001 2017	540257.945635052	8342337.87442992	172800
995	995	Hochstetter	-19.5914167	75.1635767	928001	2017-07-21 07:13:34	202	2017	7	21	9	13	29	928001 2017	540257.508201778	8342336.18989627	172800
996	996	Hochstetter	-19.5912667	75.163505	928001	2017-07-21 07:14:41	202	2017	7	21	9	14	29	928001 2017	540261.984597996	8342328.29393377	172800
997	997	Hochstetter	-19.59135	75.1635	928001	2017-07-21 07:15:49	202	2017	7	21	9	15	29	928001 2017	540259.617535573	8342327.67962002	172800
998	998	Hochstetter	-19.59135	75.1635267	928001	2017-07-21 07:17:03	202	2017	7	21	9	17	29	928001 2017	540259.54673979	8342330.65789927	172800
999	999	Hochstetter	-19.59115	75.1634717	928001	2017-07-21 07:18:11	202	2017	7	21	9	18	29	928001 2017	540265.407640364	8342324.65872787	172800
1000	1000	Hochstetter	-19.59125	75.1634817	928001	2017-07-21 07:19:24	202	2017	7	21	9	19	29	928001 2017	540262.523589979	8342325.70625544	172800
1001	1001	Hochstetter	-19.5912	75.1635017	928001	2017-07-21 07:20:30	202	2017	7	21	9	20	29	928001 2017	540263.899319478	8342327.97114186	172800
1002	1002	Hochstetter	-19.5912167	75.1635483	928001	2017-07-21 07:21:44	202	2017	7	21	9	21	29	928001 2017	540263.298539493	8342333.15784235	172800
1003	1003	Hochstetter	-19.5913667	75.1635233	928001	2017-07-21 07:22:52	202	2017	7	21	9	22	29	928001 2017	540259.078548528	8342330.26729927	172800
1004	1004	Hochstetter	-19.59145	75.16346	928001	2017-07-21 07:24:00	202	2017	7	21	9	24	29	928001 2017	540256.866061005	8342323.14985527	172800
1005	1005	Hochstetter	-19.5916	75.1635933	928001	2017-07-21 07:25:13	202	2017	7	21	9	25	29	928001 2017	540252.226371422	8342337.91706796	172800
1006	1006	Hochstetter	-19.5915	75.1635367	928001	2017-07-21 07:26:26	202	2017	7	21	9	26	29	928001 2017	540255.233942654	8342331.67147716	172800
1007	1007	Hochstetter	-19.5915833	75.1635967	928001	2017-07-21 07:27:34	202	2017	7	21	9	27	29	928001 2017	540252.694562016	8342338.30766606	172800
1008	1008	Hochstetter	-19.5915667	75.163535	928001	2017-07-21 07:28:47	202	2017	7	21	9	28	29	928001 2017	540253.332482813	8342331.43654861	172800
1009	1009	Hochstetter	-19.5916333	75.1635017	928001	2017-07-21 07:29:55	202	2017	7	21	9	29	29	928001 2017	540251.517651441	8342327.67683489	172800
1010	1010	Hochstetter	-19.5914167	75.1635083	928001	2017-07-21 07:31:09	202	2017	7	21	9	31	29	928001 2017	540257.689557694	8342328.56014698	172800
1011	1011	Hochstetter	-19.5915	75.1634533	928001	2017-07-21 07:32:15	202	2017	7	21	9	32	29	928001 2017	540255.455056479	8342322.36853699	172800
1012	1012	Hochstetter	-19.5915833	75.16352	928001	2017-07-21 07:33:28	202	2017	7	21	9	33	29	928001 2017	540252.897900536	8342329.75208408	172800
1013	1013	Hochstetter	-19.5916667	75.16364	928001	2017-07-21 07:34:34	202	2017	7	21	9	34	29	928001 2017	540250.196613156	8342343.08097175	172800
1014	1014	Hochstetter	-19.5914833	75.1635083	928001	2017-07-21 07:35:47	202	2017	7	21	9	35	29	928001 2017	540255.78644497	8342328.51491187	172800
1015	1015	Hochstetter	-19.5913333	75.1634933	928001	2017-07-21 07:36:53	202	2017	7	21	9	36	29	928001 2017	540260.112508202	8342326.94360518	172800
1016	1016	Hochstetter	-19.59155	75.1635517	928001	2017-07-21 07:38:06	202	2017	7	21	9	38	29	928001 2017	540253.765414709	8342333.31070945	172800
1017	1017	Hochstetter	-19.5914667	75.1634517	928001	2017-07-21 07:39:19	202	2017	7	21	9	39	29	928001 2017	540256.41085839	8342322.21268041	172800
1018	1018	Hochstetter	-19.5914667	75.1635083	928001	2017-07-21 07:40:31	202	2017	7	21	9	40	29	928001 2017	540256.260794392	8342328.52618648	172800
1019	1019	Hochstetter	-19.5916	75.16355	928001	2017-07-21 07:41:43	202	2017	7	21	9	41	29	928001 2017	540252.341162218	8342333.08712398	172800
1020	1020	Hochstetter	-19.5914	75.1634983	928001	2017-07-21 07:42:50	202	2017	7	21	9	42	29	928001 2017	540258.193278963	8342327.45602964	172800
1021	1021	Hochstetter	-19.5917167	75.16358	928001	2017-07-21 07:43:58	202	2017	7	21	9	43	29	928001 2017	540248.926912425	8342336.35425424	172800
1022	1022	Hochstetter	-19.5915333	75.1635	928001	2017-07-21 07:45:06	202	2017	7	21	9	45	29	928001 2017	540254.379686447	8342327.5551208	172800
1023	1023	Hochstetter	-19.5915333	75.163495	928001	2017-07-21 07:46:19	202	2017	7	21	9	46	29	928001 2017	540254.392942358	8342326.99739056	172800
1024	1024	Hochstetter	-19.5915833	75.1635333	928001	2017-07-21 07:47:33	202	2017	7	21	9	47	29	928001 2017	540252.862641058	8342331.23564653	172800
1025	1025	Hochstetter	-19.5915167	75.1634867	928001	2017-07-21 07:48:41	202	2017	7	21	9	48	29	928001 2017	540254.889297276	8342326.08283261	172800
1026	1026	Hochstetter	-19.5914667	75.16347	928001	2017-07-21 07:49:49	202	2017	7	21	9	49	29	928001 2017	540256.362339469	8342324.25397301	172800
1027	1027	Hochstetter	-19.59175	75.1635767	928001	2017-07-21 07:50:56	202	2017	7	21	9	50	29	928001 2017	540247.984108015	8342335.96353935	172800
1028	1028	Hochstetter	-19.5916333	75.1635367	928001	2017-07-21 07:52:11	202	2017	7	21	9	52	29	928001 2017	540251.424866639	8342331.58094668	172800
1029	1029	Hochstetter	-19.5912833	75.1632333	928001	2017-07-21 07:53:24	202	2017	7	21	9	53	29	928001 2017	540262.230702132	8342297.9755998	172800
1030	1030	Hochstetter	-19.5887333	75.1624967	928001	2017-07-21 07:54:36	202	2017	7	21	9	54	29	928001 2017	540337.055648144	8342217.54464852	172800
1031	1031	Hochstetter	-19.5861833	75.1617183	928001	2017-07-21 07:55:49	202	2017	7	21	9	55	29	928001 2017	540411.998827663	8342132.45437932	172800
1032	1032	Hochstetter	-19.5872333	75.160235	928001	2017-07-21 07:56:55	202	2017	7	21	9	56	29	928001 2017	540385.93577018	8341966.28278314	172800
1033	1033	Hochstetter	-19.5886833	75.1589917	928001	2017-07-21 07:58:01	202	2017	7	21	9	58	29	928001 2017	540347.795579006	8341826.6102876	172800
1034	1034	Hochstetter	-19.5880167	75.1578567	928001	2017-07-21 07:59:15	202	2017	7	21	9	59	29	928001 2017	540369.866027712	8341700.45962397	172800
1035	1035	Hochstetter	-19.5854333	75.1572367	928001	2017-07-21 08:00:29	202	2017	7	21	10	0	29	928001 2017	540445.365523463	8341633.06242139	172800
1036	1036	Hochstetter	-19.5827	75.1573983	928001	2017-07-21 08:01:34	202	2017	7	21	10	1	29	928001 2017	540523.07124014	8341652.95511392	172800
1037	1037	Hochstetter	-19.5826	75.15652	928001	2017-07-21 08:02:42	202	2017	7	21	10	2	29	928001 2017	540528.273135622	8341555.05297148	172800
1038	1038	Hochstetter	-19.5848	75.1555917	928001	2017-07-21 08:03:50	202	2017	7	21	10	3	29	928001 2017	540467.851567072	8341450.00198384	172800
1039	1039	Hochstetter	-19.5900333	75.155515	928001	2017-07-21 08:04:59	202	2017	7	21	10	4	29	928001 2017	540318.434433512	8341437.88001955	172800
1040	1040	Hochstetter	-19.5945333	75.1554417	928001	2017-07-21 08:06:06	202	2017	7	21	10	6	29	928001 2017	540189.971909362	8341426.64757715	172800
1041	1041	Hochstetter	-19.5969333	75.1552717	928001	2017-07-21 08:07:14	202	2017	7	21	10	7	29	928001 2017	540121.803681059	8341406.05878344	172800
1042	1042	Hochstetter	-19.5969	75.1550733	928001	2017-07-21 08:08:22	202	2017	7	21	10	8	29	928001 2017	540123.279725632	8341383.95055986	172800
1043	1043	Hochstetter	-19.5978167	75.1549617	928001	2017-07-21 08:09:30	202	2017	7	21	10	9	29	928001 2017	540097.364709276	8341370.88166376	172800
1044	1044	Hochstetter	-19.5975333	75.1555017	928001	2017-07-21 08:10:37	202	2017	7	21	10	10	29	928001 2017	540104.042031993	8341431.30835919	172800
1045	1045	Hochstetter	-19.5965	75.15496	928001	2017-07-21 08:11:47	202	2017	7	21	10	11	29	928001 2017	540135.015512362	8341371.58318784	172800
1046	1046	Hochstetter	-19.59465	75.154415	928001	2017-07-21 08:12:52	202	2017	7	21	10	12	29	928001 2017	540189.351236951	8341312.04407305	172800
1047	1047	Hochstetter	-19.59585	75.153975	928001	2017-07-21 08:13:58	202	2017	7	21	10	13	29	928001 2017	540156.203226766	8341262.1504701	172800
1048	1048	Hochstetter	-19.5992167	75.1538817	928001	2017-07-21 08:15:04	202	2017	7	21	10	15	29	928001 2017	540060.184249807	8341249.46506569	172800
1049	1049	Hochstetter	-19.5992667	75.15372	928001	2017-07-21 08:16:11	202	2017	7	21	10	16	29	928001 2017	540059.180899651	8341231.39424008	172800
1050	1050	Hochstetter	-19.6021	75.1533783	928001	2017-07-21 08:17:19	202	2017	7	21	10	17	29	928001 2017	539979.065196408	8341191.36591101	172800
1051	1051	Hochstetter	-19.6048667	75.152995	928001	2017-07-21 08:18:27	202	2017	7	21	10	18	29	928001 2017	539900.959437351	8341146.74587339	172800
1052	1052	Hochstetter	-19.6077167	75.1530383	928001	2017-07-21 08:19:35	202	2017	7	21	10	19	29	928001 2017	539819.349617189	8341149.65926652	172800
1053	1053	Hochstetter	-19.6112167	75.1524533	928001	2017-07-21 08:20:48	202	2017	7	21	10	20	29	928001 2017	539720.795742738	8341082.05608961	172800
1054	1054	Hochstetter	-19.61385	75.15234	928001	2017-07-21 08:21:56	202	2017	7	21	10	21	29	928001 2017	539645.788723386	8341067.65485248	172800
1055	1055	Hochstetter	-19.6133	75.1517083	928001	2017-07-21 08:23:10	202	2017	7	21	10	23	29	928001 2017	539663.165592962	8340997.55866139	172800
1056	1056	Hochstetter	-19.61545	75.1517217	928001	2017-07-21 08:24:16	202	2017	7	21	10	24	29	928001 2017	539601.645581622	8340997.61582399	172800
1057	1057	Hochstetter	-19.6169667	75.1509883	928001	2017-07-21 08:25:22	202	2017	7	21	10	25	29	928001 2017	539560.180595517	8340914.79448939	172800
1058	1058	Hochstetter	-19.6222	75.15099	928001	2017-07-21 08:26:29	202	2017	7	21	10	26	29	928001 2017	539410.508380186	8340911.49794752	172800
1059	1059	Hochstetter	-19.6236	75.1512383	928001	2017-07-21 08:27:35	202	2017	7	21	10	27	29	928001 2017	539369.82629413	8340938.26475814	172800
1060	1060	Hochstetter	-19.6232667	75.1510983	928001	2017-07-21 08:28:41	202	2017	7	21	10	28	29	928001 2017	539379.721022357	8340922.8695506	172800
1061	1061	Hochstetter	-19.6219667	75.1516967	928001	2017-07-21 08:29:49	202	2017	7	21	10	29	29	928001 2017	539415.347554792	8340990.48347647	172800
1062	1062	Hochstetter	-19.6232167	75.15216	928001	2017-07-21 08:30:57	202	2017	7	21	10	30	29	928001 2017	539378.399674174	8341041.3324751	172800
1063	1063	Hochstetter	-19.62495	75.1527833	928001	2017-07-21 08:32:03	202	2017	7	21	10	32	29	928001 2017	539327.219352976	8341109.70912409	172800
1064	1064	Hochstetter	-19.6213667	75.153425	928001	2017-07-21 08:33:09	202	2017	7	21	10	33	29	928001 2017	539428.021479028	8341183.66952786	172800
1065	1065	Hochstetter	-19.6183333	75.1538933	928001	2017-07-21 08:34:16	202	2017	7	21	10	34	29	928001 2017	539513.542294729	8341237.9270296	172800
1066	1066	Hochstetter	-19.6147	75.1540417	928001	2017-07-21 08:35:24	202	2017	7	21	10	35	29	928001 2017	539617.044571502	8341256.90586621	172800
1067	1067	Hochstetter	-19.6151333	75.15416	928001	2017-07-21 08:36:39	202	2017	7	21	10	36	29	928001 2017	539604.346714635	8341269.81230334	172800
1068	1068	Hochstetter	-19.61495	75.1541267	928001	2017-07-21 08:37:52	202	2017	7	21	10	37	29	928001 2017	539609.674644531	8341266.22027422	172800
1069	1069	Hochstetter	-19.615	75.1541683	928001	2017-07-21 08:38:57	202	2017	7	21	10	38	29	928001 2017	539608.136538879	8341270.8272141	172800
1070	1070	Hochstetter	-19.6150833	75.1541717	928001	2017-07-21 08:40:11	202	2017	7	21	10	40	29	928001 2017	539605.745871232	8341271.15081151	172800
1071	1071	Hochstetter	-19.6149167	75.154145	928001	2017-07-21 08:41:17	202	2017	7	21	10	41	29	928001 2017	539610.57908797	8341268.28383625	172800
1072	1072	Hochstetter	-19.6149667	75.154105	928001	2017-07-21 08:42:25	202	2017	7	21	10	42	29	928001 2017	539609.253709674	8341263.78854604	172800
1073	1073	Hochstetter	-19.6150167	75.1541817	928001	2017-07-21 08:43:33	202	2017	7	21	10	43	29	928001 2017	539607.624102161	8341272.31078353	172800
1074	1074	Hochstetter	-19.6149333	75.1540467	928001	2017-07-21 08:44:47	202	2017	7	21	10	44	29	928001 2017	539610.36071255	8341257.30768017	172800
1075	1075	Hochstetter	-19.6149667	75.15414	928001	2017-07-21 08:45:59	202	2017	7	21	10	45	29	928001 2017	539609.162465957	8341267.69268849	172800
1076	1076	Hochstetter	-19.61495	75.154105	928001	2017-07-21 08:47:14	202	2017	7	21	10	47	29	928001 2017	539609.731216316	8341263.79970591	172800
1077	1077	Hochstetter	-19.61485	75.15397	928001	2017-07-21 08:48:20	202	2017	7	21	10	48	29	928001 2017	539612.942507026	8341248.8076999	172800
1078	1078	Hochstetter	-19.6148667	75.1540033	928001	2017-07-21 08:49:32	202	2017	7	21	10	49	29	928001 2017	539612.378178067	8341252.51105163	172800
1079	1079	Hochstetter	-19.61495	75.15405	928001	2017-07-21 08:50:37	202	2017	7	21	10	50	29	928001 2017	539609.874600999	8341257.66462498	172800
1080	1080	Hochstetter	-19.6149	75.15389	928001	2017-07-21 08:51:52	202	2017	7	21	10	51	29	928001 2017	539611.721400684	8341239.850531	172800
1081	1081	Hochstetter	-19.6148	75.1539717	928001	2017-07-21 08:52:59	202	2017	7	21	10	52	29	928001 2017	539614.367747896	8341249.03074596	172800
1082	1082	Hochstetter	-19.6146833	75.154015	928001	2017-07-21 08:54:13	202	2017	7	21	10	54	29	928001 2017	539617.591700218	8341253.93872566	172800
1083	1083	Hochstetter	-19.6146833	75.153995	928001	2017-07-21 08:55:27	202	2017	7	21	10	55	29	928001 2017	539617.643850123	8341251.70778737	172800
1084	1084	Hochstetter	-19.6146167	75.1539317	928001	2017-07-21 08:56:33	202	2017	7	21	10	56	29	928001 2017	539619.713233973	8341244.69138393	172800
1085	1085	Hochstetter	-19.6147333	75.1538967	928001	2017-07-21 08:57:38	202	2017	7	21	10	57	29	928001 2017	539616.470486764	8341240.70930647	172800
1086	1086	Hochstetter	-19.6147	75.153805	928001	2017-07-21 08:58:44	202	2017	7	21	10	58	29	928001 2017	539617.661757958	8341230.50271156	172800
1087	1087	Hochstetter	-19.6146833	75.1539033	928001	2017-07-21 08:59:50	202	2017	7	21	10	59	29	928001 2017	539617.882957378	8341241.47893535	172800
1088	1088	Hochstetter	-19.6145	75.1538467	928001	2017-07-21 09:00:56	202	2017	7	21	11	0	29	928001 2017	539623.271765696	8341235.28790574	172800
1089	1089	Hochstetter	-19.6146167	75.1539367	928001	2017-07-21 09:02:09	202	2017	7	21	11	2	29	928001 2017	539619.700195874	8341245.24911849	172800
1090	1090	Hochstetter	-19.6147	75.1539933	928001	2017-07-21 09:03:23	202	2017	7	21	11	3	29	928001 2017	539617.170772759	8341251.50699551	172800
1091	1091	Hochstetter	-19.6147167	75.15416	928001	2017-07-21 09:04:31	202	2017	7	21	11	4	29	928001 2017	539616.258603519	8341270.09070454	172800
1092	1092	Hochstetter	-19.6144667	75.1538867	928001	2017-07-21 09:05:39	202	2017	7	21	11	5	29	928001 2017	539624.119619632	8341239.77204282	172800
1093	1093	Hochstetter	-19.6168333	75.1533333	928001	2017-07-21 09:06:46	202	2017	7	21	11	6	29	928001 2017	539557.890680437	8341176.46120767	172800
1094	1094	Hochstetter	-19.6209833	75.1526767	928001	2017-07-21 09:07:54	202	2017	7	21	11	7	29	928001 2017	539440.92693975	8341100.453856	172800
1095	1095	Hochstetter	-19.62555	75.15191	928001	2017-07-21 09:09:07	202	2017	7	21	11	9	29	928001 2017	539312.321116608	8341011.89682351	172800
1096	1096	Hochstetter	-19.62795	75.1513483	928001	2017-07-21 09:10:13	202	2017	7	21	11	10	29	928001 2017	539245.137787038	8340947.65025524	172800
1097	1097	Hochstetter	-19.6298167	75.151045	928001	2017-07-21 09:11:22	202	2017	7	21	11	11	29	928001 2017	539192.535086826	8340912.58279551	172800
1098	1098	Hochstetter	-19.6295667	75.1510267	928001	2017-07-21 09:12:36	202	2017	7	21	11	12	29	928001 2017	539199.732071893	8340910.7067944	172800
1099	1099	Hochstetter	-19.6297167	75.151065	928001	2017-07-21 09:13:50	202	2017	7	21	11	13	29	928001 2017	539195.343416042	8340914.87986907	172800
1100	1100	Hochstetter	-19.62655	75.1506933	928001	2017-07-21 09:14:58	202	2017	7	21	11	14	29	928001 2017	539286.868984195	8340875.5141407	172800
1101	1101	Hochstetter	-19.6241667	75.15015	928001	2017-07-21 09:16:03	202	2017	7	21	11	16	29	928001 2017	539356.437679839	8340816.49153683	172800
1102	1102	Hochstetter	-19.6266	75.14977	928001	2017-07-21 09:17:09	202	2017	7	21	11	17	29	928001 2017	539287.825747203	8340772.48931894	172800
1103	1103	Hochstetter	-19.6293667	75.1490817	928001	2017-07-21 09:18:15	202	2017	7	21	11	18	29	928001 2017	539210.469639225	8340693.87923063	172800
1104	1104	Hochstetter	-19.6329333	75.1484267	928001	2017-07-21 09:19:21	202	2017	7	21	11	19	29	928001 2017	539110.140139626	8340618.45928138	172800
1105	1105	Hochstetter	-19.63155	75.147975	928001	2017-07-21 09:20:29	202	2017	7	21	11	20	29	928001 2017	539150.871596953	8340568.98643633	172800
1106	1106	Hochstetter	-19.6278833	75.147945	928001	2017-07-21 09:21:43	202	2017	7	21	11	21	29	928001 2017	539255.834670655	8340568.06511185	172800
1107	1107	Hochstetter	-19.6221333	75.1476767	928001	2017-07-21 09:22:57	202	2017	7	21	11	22	29	928001 2017	539421.008712671	8340541.95304011	172800
1108	1108	Hochstetter	-19.6185333	75.147955	928001	2017-07-21 09:24:11	202	2017	7	21	11	24	29	928001 2017	539523.264403034	8340575.39390364	172800
1109	1109	Hochstetter	-19.6156667	75.1480283	928001	2017-07-21 09:25:24	202	2017	7	21	11	25	29	928001 2017	539605.071959462	8340585.48367198	172800
1110	1110	Hochstetter	-19.61115	75.14803	928001	2017-07-21 09:26:38	202	2017	7	21	11	26	29	928001 2017	539734.266057338	8340588.69611409	172800
1111	1111	Hochstetter	-19.6112	75.1480667	928001	2017-07-21 09:27:46	202	2017	7	21	11	27	29	928001 2017	539732.739894089	8340592.7563621	172800
1112	1112	Hochstetter	-19.6104	75.148065	928001	2017-07-21 09:28:53	202	2017	7	21	11	28	29	928001 2017	539755.627966356	8340593.1031405	172800
1113	1113	Hochstetter	-19.60545	75.1480383	928001	2017-07-21 09:30:06	202	2017	7	21	11	30	29	928001 2017	539897.290350001	8340593.45074087	172800
1114	1114	Hochstetter	-19.5992333	75.14812	928001	2017-07-21 09:31:19	202	2017	7	21	11	31	29	928001 2017	540074.900522326	8340606.75780902	172800
1115	1115	Hochstetter	-19.5943	75.1484217	928001	2017-07-21 09:32:26	202	2017	7	21	11	32	29	928001 2017	540215.215802066	8340643.75246934	172800
1116	1116	Hochstetter	-19.59025	75.1486283	928001	2017-07-21 09:33:41	202	2017	7	21	11	33	29	928001 2017	540330.512463714	8340669.54955548	172800
1117	1117	Hochstetter	-19.5905167	75.1484633	928001	2017-07-21 09:34:49	202	2017	7	21	11	34	29	928001 2017	540323.321704437	8340650.96304083	172800
1118	1118	Hochstetter	-19.5904833	75.1485417	928001	2017-07-21 09:35:55	202	2017	7	21	11	35	29	928001 2017	540324.069070769	8340659.73095838	172800
1119	1119	Hochstetter	-19.5906333	75.1484717	928001	2017-07-21 09:37:02	202	2017	7	21	11	37	29	928001 2017	540319.964245382	8340651.82070856	172800
1120	1120	Hochstetter	-19.5906667	75.1485633	928001	2017-07-21 09:38:10	202	2017	7	21	11	38	29	928001 2017	540318.765906025	8340662.01559131	172800
1121	1121	Hochstetter	-19.5903167	75.1484667	928001	2017-07-21 09:39:18	202	2017	7	21	11	39	29	928001 2017	540329.033397293	8340651.47836278	172800
1122	1122	Hochstetter	-19.59035	75.1484833	928001	2017-07-21 09:40:31	202	2017	7	21	11	40	29	928001 2017	540328.036855171	8340653.30736773	172800
1123	1123	Hochstetter	-19.5904333	75.14849	928001	2017-07-21 09:41:37	202	2017	7	21	11	41	29	928001 2017	540325.636405402	8340653.99805257	172800
1124	1124	Hochstetter	-19.5904833	75.1484767	928001	2017-07-21 09:42:52	202	2017	7	21	11	42	29	928001 2017	540324.2415139	8340652.48047711	172800
1125	1125	Hochstetter	-19.5902333	75.1485033	928001	2017-07-21 09:44:06	202	2017	7	21	11	44	29	928001 2017	540331.321818424	8340655.61768631	172800
1126	1126	Hochstetter	-19.59045	75.1484817	928001	2017-07-21 09:45:13	202	2017	7	21	11	45	29	928001 2017	540325.180746795	8340653.06086061	172800
1127	1127	Hochstetter	-19.5900333	75.1484983	928001	2017-07-21 09:46:21	202	2017	7	21	11	46	29	928001 2017	540337.055785875	8340655.19605014	172800
1128	1128	Hochstetter	-19.5904167	75.14849	928001	2017-07-21 09:47:29	202	2017	7	21	11	47	29	928001 2017	540326.111223833	8340654.00934597	172800
1129	1129	Hochstetter	-19.5903833	75.1484767	928001	2017-07-21 09:48:37	202	2017	7	21	11	48	29	928001 2017	540327.101868407	8340652.54850927	172800
1130	1130	Hochstetter	-19.5905833	75.148485	928001	2017-07-21 09:49:43	202	2017	7	21	11	49	29	928001 2017	540321.35914119	8340653.33828049	172800
1131	1131	Hochstetter	-19.5904	75.14848	928001	2017-07-21 09:50:51	202	2017	7	21	11	50	29	928001 2017	540326.615433891	8340652.90524891	172800
1132	1132	Hochstetter	-19.5904333	75.1485167	928001	2017-07-21 09:51:57	202	2017	7	21	11	51	29	928001 2017	540325.565568559	8340656.97632713	172800
1133	1133	Hochstetter	-19.5903	75.1485	928001	2017-07-21 09:53:11	202	2017	7	21	11	53	29	928001 2017	540329.422721368	8340655.20420224	172800
1134	1134	Hochstetter	-19.59025	75.1485217	928001	2017-07-21 09:54:18	202	2017	7	21	11	54	29	928001 2017	540330.795317341	8340657.65876717	172800
1135	1135	Hochstetter	-19.5903333	75.1485083	928001	2017-07-21 09:55:26	202	2017	7	21	11	55	29	928001 2017	540328.448202815	8340656.10737632	172800
1136	1136	Hochstetter	-19.5903833	75.1485567	928001	2017-07-21 09:56:35	202	2017	7	21	11	56	29	928001 2017	540326.889615644	8340661.47217821	172800
1137	1137	Hochstetter	-19.5905333	75.1484867	928001	2017-07-21 09:57:42	202	2017	7	21	11	57	29	928001 2017	540322.784807838	8340653.56192152	172800
1138	1138	Hochstetter	-19.5904833	75.14847	928001	2017-07-21 09:58:55	202	2017	7	21	11	58	29	928001 2017	540324.259288804	8340651.73311981	172800
1139	1139	Hochstetter	-19.5904833	75.148505	928001	2017-07-21 10:00:03	202	2017	7	21	12	0	29	928001 2017	540324.16643482	8340655.63722511	172800
1140	1140	Hochstetter	-19.5905167	75.1484833	928001	2017-07-21 10:01:17	202	2017	7	21	12	1	29	928001 2017	540323.268646278	8340653.19395817	172800
1141	1141	Hochstetter	-19.5905	75.1484833	928001	2017-07-21 10:02:31	202	2017	7	21	12	2	29	928001 2017	540323.746325287	8340653.20531893	172800
1142	1142	Hochstetter	-19.59045	75.1484933	928001	2017-07-21 10:03:39	202	2017	7	21	12	3	29	928001 2017	540325.149971605	8340654.35479263	172800
1143	1143	Hochstetter	-19.5905833	75.1484983	928001	2017-07-21 10:04:54	202	2017	7	21	12	4	29	928001 2017	540321.323859178	8340654.82184056	172800
1144	1144	Hochstetter	-19.5903	75.1485	928001	2017-07-21 10:05:58	202	2017	7	21	12	5	29	928001 2017	540329.422721368	8340655.20420224	172800
1145	1145	Hochstetter	-19.5904	75.148505	928001	2017-07-21 10:07:06	202	2017	7	21	12	7	29	928001 2017	540326.549105695	8340655.69389546	172800
1146	1146	Hochstetter	-19.5904	75.1485117	928001	2017-07-21 10:08:14	202	2017	7	21	12	8	29	928001 2017	540326.531329738	8340656.44125274	172800
1147	1147	Hochstetter	-19.5906333	75.1485117	928001	2017-07-21 10:09:20	202	2017	7	21	12	9	29	928001 2017	540319.858137833	8340656.28254343	172800
1148	1148	Hochstetter	-19.5903833	75.148525	928001	2017-07-21 10:10:27	202	2017	7	21	12	10	29	928001 2017	540326.973720811	8340657.93617438	172800
1149	1149	Hochstetter	-19.5906	75.1485033	928001	2017-07-21 10:11:35	202	2017	7	21	12	11	29	928001 2017	540320.832916869	8340655.36820983	172800
1150	1150	Hochstetter	-19.5905333	75.1484817	928001	2017-07-21 10:12:41	202	2017	7	21	12	12	29	928001 2017	540322.798072223	8340653.00419218	172800
1151	1151	Hochstetter	-19.5903333	75.1485633	928001	2017-07-21 10:13:47	202	2017	7	21	12	13	29	928001 2017	540328.302273852	8340662.2423986	172800
1152	1152	Hochstetter	-19.5903833	75.148535	928001	2017-07-21 10:14:55	202	2017	7	21	12	14	29	928001 2017	540326.947189214	8340659.051633	172800
1153	1153	Hochstetter	-19.5902333	75.14854	928001	2017-07-21 10:16:01	202	2017	7	21	12	16	29	928001 2017	540331.224437106	8340659.7114192	172800
1154	1154	Hochstetter	-19.5903667	75.1485433	928001	2017-07-21 10:17:09	202	2017	7	21	12	17	29	928001 2017	540327.399984745	8340659.98875741	172800
1155	1155	Hochstetter	-19.5905	75.1486533	928001	2017-07-21 10:18:15	202	2017	7	21	12	18	29	928001 2017	540323.295325392	8340672.16811631	172800
1156	1156	Hochstetter	-19.59075	75.1485983	928001	2017-07-21 10:19:23	202	2017	7	21	12	19	29	928001 2017	540316.290407595	8340665.86303758	172800
1157	1157	Hochstetter	-19.5903	75.1486317	928001	2017-07-21 10:20:28	202	2017	7	21	12	20	29	928001 2017	540329.07327953	8340669.89479182	172800
1158	1158	Hochstetter	-19.5905333	75.1487267	928001	2017-07-21 10:21:34	202	2017	7	21	12	21	29	928001 2017	540322.14811703	8340680.33293	172800
1159	1159	Hochstetter	-19.5903833	75.1486683	928001	2017-07-21 10:22:40	202	2017	7	21	12	22	29	928001 2017	540326.593522906	8340673.92069646	172800
1160	1160	Hochstetter	-19.5903333	75.1487217	928001	2017-07-21 10:23:48	202	2017	7	21	12	23	29	928001 2017	540327.881998228	8340679.91126294	172800
1161	1161	Hochstetter	-19.5904167	75.1487133	928001	2017-07-21 10:24:54	202	2017	7	21	12	24	29	928001 2017	540325.518787108	8340678.91753735	172800
1162	1162	Hochstetter	-19.5905167	75.1487083	928001	2017-07-21 10:26:00	202	2017	7	21	12	26	29	928001 2017	540322.671741647	8340678.29177844	172800
1163	1163	Hochstetter	-19.59035	75.1487983	928001	2017-07-21 10:27:13	202	2017	7	21	12	27	29	928001 2017	540327.201089688	8340688.44431406	172800
1164	1164	Hochstetter	-19.5904167	75.1487417	928001	2017-07-21 10:28:21	202	2017	7	21	12	28	29	928001 2017	540325.443439087	8340682.08543992	172800
1165	1165	Hochstetter	-19.5904	75.1487533	928001	2017-07-21 10:29:35	202	2017	7	21	12	29	29	928001 2017	540325.890333637	8340683.39073333	172800
1166	1166	Hochstetter	-19.5906333	75.148715	928001	2017-07-21 10:30:42	202	2017	7	21	12	30	29	928001 2017	540319.318845904	8340678.95981939	172800
1167	1167	Hochstetter	-19.5907	75.1487333	928001	2017-07-21 10:31:48	202	2017	7	21	12	31	29	928001 2017	540317.362477235	8340680.95573966	172800
1168	1168	Hochstetter	-19.5906333	75.14868	928001	2017-07-21 10:32:54	202	2017	7	21	12	32	29	928001 2017	540319.4116901	8340675.05571381	172800
1169	1169	Hochstetter	-19.5906333	75.1487217	928001	2017-07-21 10:34:00	202	2017	7	21	12	34	29	928001 2017	540319.30107287	8340679.70717675	172800
1170	1170	Hochstetter	-19.5907167	75.14871	928001	2017-07-21 10:35:06	202	2017	7	21	12	35	29	928001 2017	540316.946610105	8340678.34536174	172800
1171	1171	Hochstetter	-19.59055	75.1487367	928001	2017-07-21 10:36:20	202	2017	7	21	12	36	29	928001 2017	540321.64391718	8340681.43702838	172800
1172	1172	Hochstetter	-19.5906167	75.148695	928001	2017-07-21 10:37:26	202	2017	7	21	12	37	29	928001 2017	540319.846711794	8340676.74019357	172800
1173	1173	Hochstetter	-19.59055	75.14873	928001	2017-07-21 10:38:31	202	2017	7	21	12	38	29	928001 2017	540321.661691266	8340680.68967105	172800
1174	1174	Hochstetter	-19.5906	75.1487167	928001	2017-07-21 10:39:37	202	2017	7	21	12	39	29	928001 2017	540320.266819404	8340679.17209881	172800
1175	1175	Hochstetter	-19.5907167	75.1486767	928001	2017-07-21 10:40:43	202	2017	7	21	12	40	29	928001 2017	540317.034939497	8340674.63088403	172800
1176	1176	Hochstetter	-19.5906667	75.1486767	928001	2017-07-21 10:41:49	202	2017	7	21	12	41	29	928001 2017	540318.465098069	8340674.66489346	172800
1177	1177	Hochstetter	-19.5907	75.1487417	928001	2017-07-21 10:42:55	202	2017	7	21	12	42	29	928001 2017	540317.340195678	8340681.89272502	172800
1178	1178	Hochstetter	-19.5906833	75.1487017	928001	2017-07-21 10:44:01	202	2017	7	21	12	44	29	928001 2017	540317.923970498	8340677.44224909	172800
1179	1179	Hochstetter	-19.5906667	75.1487117	928001	2017-07-21 10:45:08	202	2017	7	21	12	45	29	928001 2017	540318.372256075	8340678.56899909	172800
1180	1180	Hochstetter	-19.5907833	75.1487333	928001	2017-07-21 10:46:14	202	2017	7	21	12	46	29	928001 2017	540314.979841883	8340680.89908215	172800
1181	1181	Hochstetter	-19.5907833	75.1487367	928001	2017-07-21 10:47:20	202	2017	7	21	12	47	29	928001 2017	540314.97082369	8340681.27833815	172800
1182	1182	Hochstetter	-19.5907667	75.148765	928001	2017-07-21 10:48:26	202	2017	7	21	12	48	29	928001 2017	540315.370570399	8340684.44637696	172800
1183	1183	Hochstetter	-19.5906667	75.1487567	928001	2017-07-21 10:49:33	202	2017	7	21	12	49	29	928001 2017	540318.252887774	8340683.58856348	172800
1184	1184	Hochstetter	-19.59065	75.148755	928001	2017-07-21 10:50:38	202	2017	7	21	12	50	29	928001 2017	540318.73506774	8340683.41029486	172800
1185	1185	Hochstetter	-19.5909	75.1487183	928001	2017-07-21 10:51:46	202	2017	7	21	12	51	29	928001 2017	540311.681646866	8340679.14652458	172800
1186	1186	Hochstetter	-19.5908	75.14874	928001	2017-07-21 10:52:51	202	2017	7	21	12	52	29	928001 2017	540314.484399748	8340681.63508125	172800
1187	1187	Hochstetter	-19.5907667	75.1486983	928001	2017-07-21 10:53:57	202	2017	7	21	12	53	29	928001 2017	540315.547488192	8340677.0062668	172800
1188	1188	Hochstetter	-19.5907333	75.14873	928001	2017-07-21 10:55:05	202	2017	7	21	12	55	29	928001 2017	540316.418748426	8340680.56498846	172800
1189	1189	Hochstetter	-19.5907333	75.1487317	928001	2017-07-21 10:56:11	202	2017	7	21	12	56	29	928001 2017	540316.41423917	8340680.75461645	172800
1190	1190	Hochstetter	-19.5907667	75.148745	928001	2017-07-21 10:57:19	202	2017	7	21	12	57	29	928001 2017	540315.423619218	8340682.21545937	172800
1191	1191	Hochstetter	-19.5907833	75.1487217	928001	2017-07-21 10:58:25	202	2017	7	21	12	58	29	928001 2017	540315.010609832	8340679.60514994	172800
1192	1192	Hochstetter	-19.5907333	75.1487167	928001	2017-07-21 10:59:39	202	2017	7	21	12	59	29	928001 2017	540316.454026721	8340679.08142828	172800
1193	1193	Hochstetter	-19.5907667	75.1487017	928001	2017-07-21 11:00:46	202	2017	7	21	13	0	29	928001 2017	540315.538469895	8340677.38552279	172800
1194	1194	Hochstetter	-19.5908167	75.1487267	928001	2017-07-21 11:01:52	202	2017	7	21	13	1	29	928001 2017	540314.042004963	8340680.14016286	172800
1195	1195	Hochstetter	-19.59085	75.1487333	928001	2017-07-21 11:03:00	202	2017	7	21	13	3	29	928001 2017	540313.072017364	8340680.85371775	172800
1196	1196	Hochstetter	-19.5908	75.1487283	928001	2017-07-21 11:04:08	202	2017	7	21	13	4	29	928001 2017	540314.515432571	8340680.32999444	172800
1197	1197	Hochstetter	-19.5908333	75.1487133	928001	2017-07-21 11:05:16	202	2017	7	21	13	5	29	928001 2017	540313.602734879	8340678.63415801	172800
1198	1198	Hochstetter	-19.5907833	75.1487333	928001	2017-07-21 11:06:21	202	2017	7	21	13	6	29	928001 2017	540314.979841883	8340680.89908215	172800
1199	1199	Hochstetter	-19.59095	75.1487383	928001	2017-07-21 11:07:29	202	2017	7	21	13	7	29	928001 2017	540310.198450171	8340681.34343862	172800
1200	1200	Hochstetter	-19.5907167	75.1487233	928001	2017-07-21 11:08:36	202	2017	7	21	13	8	29	928001 2017	540316.911331395	8340679.82892191	172800
1201	1201	Hochstetter	-19.5909667	75.1487317	928001	2017-07-21 11:09:51	202	2017	7	21	13	9	29	928001 2017	540309.738282721	8340680.5958788	172800
1202	1202	Hochstetter	-19.5908333	75.1487133	928001	2017-07-21 11:11:05	202	2017	7	21	13	11	29	928001 2017	540313.602734879	8340678.63415801	172800
1203	1203	Hochstetter	-19.59085	75.14874	928001	2017-07-21 11:12:10	202	2017	7	21	13	12	29	928001 2017	540313.054247061	8340681.60107517	172800
1204	1204	Hochstetter	-19.5909333	75.1487283	928001	2017-07-21 11:13:17	202	2017	7	21	13	13	29	928001 2017	540310.702642514	8340680.23933684	172800
1205	1205	Hochstetter	-19.5909167	75.14874	928001	2017-07-21 11:14:26	202	2017	7	21	13	14	29	928001 2017	540311.146423336	8340681.55571293	172800
1206	1206	Hochstetter	-19.5908667	75.1487183	928001	2017-07-21 11:15:40	202	2017	7	21	13	15	29	928001 2017	540312.634129936	8340679.16917173	172800
1207	1207	Hochstetter	-19.5909667	75.1487167	928001	2017-07-21 11:16:46	202	2017	7	21	13	16	29	928001 2017	540309.778063684	8340678.92269048	172800
1208	1208	Hochstetter	-19.5908667	75.14872	928001	2017-07-21 11:17:53	202	2017	7	21	13	17	29	928001 2017	540312.629621107	8340679.35879973	172800
1209	1209	Hochstetter	-19.5908833	75.1487167	928001	2017-07-21 11:18:59	202	2017	7	21	13	18	29	928001 2017	540312.163562111	8340678.97940868	172800
1210	1210	Hochstetter	-19.5909	75.1487367	928001	2017-07-21 11:20:05	202	2017	7	21	13	20	29	928001 2017	540311.632846575	8340681.19896887	172800
1211	1211	Hochstetter	-19.5907667	75.1486933	928001	2017-07-21 11:21:11	202	2017	7	21	13	21	29	928001 2017	540315.560750393	8340676.4485374	172800
1212	1212	Hochstetter	-19.5909	75.1487183	928001	2017-07-21 11:22:19	202	2017	7	21	13	22	29	928001 2017	540311.681646866	8340679.14652458	172800
1213	1213	Hochstetter	-19.5909167	75.1487	928001	2017-07-21 11:23:26	202	2017	7	21	13	23	29	928001 2017	540311.252509665	8340677.0938775	172800
1214	1214	Hochstetter	-19.59085	75.1487117	928001	2017-07-21 11:24:32	202	2017	7	21	13	24	29	928001 2017	540313.129306694	8340678.44432668	172800
1215	1215	Hochstetter	-19.59095	75.1487067	928001	2017-07-21 11:25:41	202	2017	7	21	13	25	29	928001 2017	540310.282256392	8340677.81858858	172800
1216	1216	Hochstetter	-19.5909333	75.1487167	928001	2017-07-21 11:26:48	202	2017	7	21	13	26	29	928001 2017	540310.733407188	8340678.94540456	172800
1217	1217	Hochstetter	-19.59095	75.1486917	928001	2017-07-21 11:27:53	202	2017	7	21	13	27	29	928001 2017	540310.322037822	8340676.14540028	172800
1218	1218	Hochstetter	-19.5909667	75.1486917	928001	2017-07-21 11:29:01	202	2017	7	21	13	29	29	928001 2017	540309.844365283	8340676.13404329	172800
1219	1219	Hochstetter	-19.5909167	75.1486867	928001	2017-07-21 11:30:10	202	2017	7	21	13	30	29	928001 2017	540311.287783365	8340675.61031723	172800
1220	1220	Hochstetter	-19.5909333	75.14869	928001	2017-07-21 11:31:15	202	2017	7	21	13	31	29	928001 2017	540310.804218973	8340675.9671294	172800
1221	1221	Hochstetter	-19.5909333	75.1486883	928001	2017-07-21 11:32:23	202	2017	7	21	13	32	29	928001 2017	540310.808727588	8340675.77750139	172800
1222	1222	Hochstetter	-19.5909333	75.148705	928001	2017-07-21 11:33:28	202	2017	7	21	13	33	29	928001 2017	540310.764437072	8340677.64031769	172800
1223	1223	Hochstetter	-19.5909	75.1487067	928001	2017-07-21 11:34:36	202	2017	7	21	13	34	29	928001 2017	540311.712412265	8340677.85259232	172800
1224	1224	Hochstetter	-19.59075	75.1486033	928001	2017-07-21 11:35:41	202	2017	7	21	13	35	29	928001 2017	540316.277145242	8340666.42076697	172800
1225	1225	Hochstetter	-19.5907667	75.14858	928001	2017-07-21 11:36:47	202	2017	7	21	13	36	29	928001 2017	540315.861271788	8340663.81038935	172800
1226	1226	Hochstetter	-19.59085	75.1486367	928001	2017-07-21 11:37:53	202	2017	7	21	13	37	29	928001 2017	540313.328227933	8340670.07838549	172800
1227	1227	Hochstetter	-19.5907333	75.1486333	928001	2017-07-21 11:39:01	202	2017	7	21	13	39	29	928001 2017	540316.675245457	8340669.77850209	172800
1228	1228	Hochstetter	-19.5907167	75.1486283	928001	2017-07-21 11:40:09	202	2017	7	21	13	40	29	928001 2017	540317.163322133	8340669.2320636	172800
1229	1229	Hochstetter	-19.5906167	75.14862	928001	2017-07-21 11:41:17	202	2017	7	21	13	41	29	928001 2017	540320.045665948	8340668.37425312	172800
1230	1230	Hochstetter	-19.5907167	75.1486267	928001	2017-07-21 11:42:30	202	2017	7	21	13	42	29	928001 2017	540317.167566186	8340669.05359019	172800
1231	1231	Hochstetter	-19.5906833	75.1486283	928001	2017-07-21 11:43:38	202	2017	7	21	13	43	29	928001 2017	540318.118671104	8340669.25478183	172800
1232	1232	Hochstetter	-19.5904167	75.1485917	928001	2017-07-21 11:44:45	202	2017	7	21	13	44	29	928001 2017	540325.84140387	8340665.35356026	172800
1233	1233	Hochstetter	-19.5905333	75.1486133	928001	2017-07-21 11:45:53	202	2017	7	21	13	45	29	928001 2017	540322.448953527	8340667.68362843	172800
1234	1234	Hochstetter	-19.5906667	75.1486133	928001	2017-07-21 11:47:01	202	2017	7	21	13	47	29	928001 2017	540318.633274671	8340667.59288501	172800
1235	1235	Hochstetter	-19.5906333	75.1486033	928001	2017-07-21 11:48:09	202	2017	7	21	13	48	29	928001 2017	540319.615151469	8340666.50014534	172800
1236	1236	Hochstetter	-19.5905833	75.1486133	928001	2017-07-21 11:49:17	202	2017	7	21	13	49	29	928001 2017	540321.01878906	8340667.64961564	172800
1237	1237	Hochstetter	-19.5906833	75.1486	928001	2017-07-21 11:50:23	202	2017	7	21	13	50	29	928001 2017	540318.193739575	8340666.09803357	172800
1238	1238	Hochstetter	-19.5905667	75.1486183	928001	2017-07-21 11:51:31	202	2017	7	21	13	51	29	928001 2017	540321.480339588	8340668.21863711	172800
1239	1239	Hochstetter	-19.5906667	75.148575	928001	2017-07-21 11:52:38	202	2017	7	21	13	52	29	928001 2017	540318.734870291	8340663.32067803	172800
1240	1240	Hochstetter	-19.5905833	75.1486383	928001	2017-07-21 11:53:44	202	2017	7	21	13	53	29	928001 2017	540320.952469448	8340670.43826242	172800
1241	1241	Hochstetter	-19.5903333	75.1486267	928001	2017-07-21 11:54:50	202	2017	7	21	13	54	29	928001 2017	540328.13405751	8340669.31440614	172800
1242	1242	Hochstetter	-19.5905	75.148615	928001	2017-07-21 11:55:56	202	2017	7	21	13	55	29	928001 2017	540323.396933047	8340667.89590958	172800
1243	1243	Hochstetter	-19.5909833	75.1487333	928001	2017-07-21 11:57:02	202	2017	7	21	13	57	29	928001 2017	540309.25922849	8340680.7630634	172800
1244	1244	Hochstetter	-19.5909167	75.148735	928001	2017-07-21 11:58:08	202	2017	7	21	13	58	29	928001 2017	540311.159684128	8340680.9979835	172800
1245	1245	Hochstetter	-19.5906	75.14863	928001	2017-07-21 11:59:16	202	2017	7	21	13	59	29	928001 2017	540320.496813147	8340669.5010717	172800
1246	1246	Hochstetter	-19.5906833	75.1486517	928001	2017-07-21 12:00:23	202	2017	7	21	14	0	29	928001 2017	540318.056600346	8340671.86495531	172800
1247	1247	Hochstetter	-19.5906167	75.1486	928001	2017-07-21 12:01:36	202	2017	7	21	14	1	29	928001 2017	540320.098720377	8340666.14333568	172800
1248	1248	Hochstetter	-19.59065	75.1486283	928001	2017-07-21 12:02:42	202	2017	7	21	14	2	29	928001 2017	540319.071159737	8340669.27743258	172800
1249	1249	Hochstetter	-19.5906833	75.14865	928001	2017-07-21 12:03:48	202	2017	7	21	14	3	29	928001 2017	540318.06110976	8340671.67532732	172800
1250	1250	Hochstetter	-19.5906333	75.1486367	928001	2017-07-21 12:04:54	202	2017	7	21	14	4	29	928001 2017	540319.526551612	8340670.2257775	172800
1251	1251	Hochstetter	-19.5907	75.14864	928001	2017-07-21 12:06:00	202	2017	7	21	14	6	29	928001 2017	540317.609961609	8340670.54850939	172800
1252	1252	Hochstetter	-19.5905833	75.1486367	928001	2017-07-21 12:07:08	202	2017	7	21	14	7	29	928001 2017	540320.956713903	8340670.25978902	172800
1253	1253	Hochstetter	-19.5905833	75.14867	928001	2017-07-21 12:08:17	202	2017	7	21	14	8	29	928001 2017	540320.868376168	8340673.97426654	172800
1254	1254	Hochstetter	-19.5906167	75.1486483	928001	2017-07-21 12:09:21	202	2017	7	21	14	9	29	928001 2017	540319.970593922	8340671.53100131	172800
1255	1255	Hochstetter	-19.59035	75.1486467	928001	2017-07-21 12:10:29	202	2017	7	21	14	10	29	928001 2017	540327.603318564	8340671.53396136	172800
1256	1256	Hochstetter	-19.5905333	75.148665	928001	2017-07-21 12:11:42	202	2017	7	21	14	11	29	928001 2017	540322.311799694	8340673.45054985	172800
1257	1257	Hochstetter	-19.5904333	75.1486517	928001	2017-07-21 12:12:57	202	2017	7	21	14	12	29	928001 2017	540325.207404611	8340672.03501881	172800
1258	1258	Hochstetter	-19.5904833	75.1486667	928001	2017-07-21 12:14:02	202	2017	7	21	14	14	29	928001 2017	540323.737449215	8340673.6741917	172800
1259	1259	Hochstetter	-19.5908	75.148735	928001	2017-07-21 12:15:08	202	2017	7	21	14	15	29	928001 2017	540314.497661638	8340681.07735184	172800
1260	1260	Hochstetter	-19.5899667	75.14871	928001	2017-07-21 12:16:14	202	2017	7	21	14	16	29	928001 2017	540338.398938879	8340678.85562883	172800
1261	1261	Hochstetter	-19.5901667	75.1486733	928001	2017-07-21 12:17:20	202	2017	7	21	14	17	29	928001 2017	540332.775704455	8340674.62579821	172800
1262	1262	Hochstetter	-19.59045	75.1486183	928001	2017-07-21 12:18:34	202	2017	7	21	14	18	29	928001 2017	540324.818342292	8340668.29802572	172800
1263	1263	Hochstetter	-19.5879667	75.148045	928001	2017-07-21 12:19:41	202	2017	7	21	14	19	29	928001 2017	540397.372493888	8340606.03973795	172800
1264	1264	Hochstetter	-19.5855667	75.1473133	928001	2017-07-21 12:20:49	202	2017	7	21	14	20	29	928001 2017	540467.97079961	8340526.05884533	172800
1265	1265	Hochstetter	-19.5828167	75.1467267	928001	2017-07-21 12:21:57	202	2017	7	21	14	21	29	928001 2017	540548.201071519	8340462.50553763	172800
1266	1266	Hochstetter	-19.58405	75.14604	928001	2017-07-21 12:23:05	202	2017	7	21	14	23	29	928001 2017	540514.750441005	8340385.06389216	172800
1267	1267	Hochstetter	-19.5876167	75.1462133	928001	2017-07-21 12:24:13	202	2017	7	21	14	24	29	928001 2017	540412.253306593	8340401.95998264	172800
1268	1268	Hochstetter	-19.5894833	75.145815	928001	2017-07-21 12:25:21	202	2017	7	21	14	25	29	928001 2017	540359.911431552	8340356.25952916	172800
1269	1269	Hochstetter	-19.5930667	75.145185	928001	2017-07-21 12:26:29	202	2017	7	21	14	26	29	928001 2017	540259.063791407	8340283.54877788	172800
1270	1270	Hochstetter	-19.5969167	75.14532	928001	2017-07-21 12:27:36	202	2017	7	21	14	27	29	928001 2017	540148.559594845	8340295.99620723	172800
1271	1271	Hochstetter	-19.6023167	75.145355	928001	2017-07-21 12:28:50	202	2017	7	21	14	28	29	928001 2017	539993.975770929	8340296.24981892	172800
1272	1272	Hochstetter	-19.6068	75.145635	928001	2017-07-21 12:29:57	202	2017	7	21	14	29	29	928001 2017	539864.976262693	8340324.46274088	172800
1273	1273	Hochstetter	-19.6097667	75.1454583	928001	2017-07-21 12:31:11	202	2017	7	21	14	31	29	928001 2017	539780.564059333	8340302.7593497	172800
1274	1274	Hochstetter	-19.6153833	75.14567	928001	2017-07-21 12:32:24	202	2017	7	21	14	32	29	928001 2017	539619.324460622	8340322.61204757	172800
1275	1275	Hochstetter	-19.6188167	75.1461867	928001	2017-07-21 12:33:37	202	2017	7	21	14	33	29	928001 2017	539519.754723507	8340377.95636212	172800
1276	1276	Hochstetter	-19.6223833	75.1461533	928001	2017-07-21 12:34:44	202	2017	7	21	14	34	29	928001 2017	539417.807416073	8340371.85584237	172800
1277	1277	Hochstetter	-19.6266	75.1458083	928001	2017-07-21 12:35:53	202	2017	7	21	14	35	29	928001 2017	539298.066710627	8340330.57221134	172800
1278	1278	Hochstetter	-19.6283167	75.1449467	928001	2017-07-21 12:37:07	202	2017	7	21	14	37	29	928001 2017	539251.178134845	8340233.32556012	172800
1279	1279	Hochstetter	-19.6318667	75.1438967	928001	2017-07-21 12:38:15	202	2017	7	21	14	38	29	928001 2017	539152.314276457	8340113.85295295	172800
1280	1280	Hochstetter	-19.6347333	75.1431767	928001	2017-07-21 12:39:28	202	2017	7	21	14	39	29	928001 2017	539072.143491154	8340031.64721942	172800
1281	1281	Hochstetter	-19.6381167	75.1429067	928001	2017-07-21 12:40:42	202	2017	7	21	14	40	29	928001 2017	538976.022956592	8339999.30189615	172800
1282	1282	Hochstetter	-19.6429	75.1427133	928001	2017-07-21 12:41:55	202	2017	7	21	14	41	29	928001 2017	538839.644961269	8339974.58886213	172800
1283	1283	Hochstetter	-19.6459667	75.1424283	928001	2017-07-21 12:43:03	202	2017	7	21	14	43	29	928001 2017	538752.617790883	8339940.79052926	172800
1284	1284	Hochstetter	-19.6488333	75.141255	928001	2017-07-21 12:44:11	202	2017	7	21	14	44	29	928001 2017	538673.572325234	8339808.03895239	172800
1285	1285	Hochstetter	-19.6443667	75.1396467	928001	2017-07-21 12:45:25	202	2017	7	21	14	45	29	928001 2017	538805.49977351	8339631.55526255	172800
1286	1286	Hochstetter	-19.6463667	75.1392867	928001	2017-07-21 12:46:33	202	2017	7	21	14	46	29	928001 2017	538749.175467845	8339590.08963158	172800
1287	1287	Hochstetter	-19.6492833	75.1390633	928001	2017-07-21 12:47:53	202	2017	7	21	14	47	29	928001 2017	538666.266103186	8339563.26525346	172800
1288	1288	Hochstetter	-19.64575	75.1385733	928001	2017-07-21 12:49:05	202	2017	7	21	14	49	29	928001 2017	538768.644645504	8339510.91449156	172800
1289	1289	Hochstetter	-19.6429833	75.138535	928001	2017-07-21 12:50:12	202	2017	7	21	14	50	29	928001 2017	538847.93302005	8339508.45353771	172800
1290	1290	Hochstetter	-19.6410167	75.137925	928001	2017-07-21 12:51:20	202	2017	7	21	14	51	29	928001 2017	538905.782833028	8339441.69912192	172800
1291	1291	Hochstetter	-19.6371333	75.137625	928001	2017-07-21 12:52:28	202	2017	7	21	14	52	29	928001 2017	539017.710450039	8339410.78726733	172800
1292	1292	Hochstetter	-19.63165	75.1367333	928001	2017-07-21 12:53:41	202	2017	7	21	14	53	29	928001 2017	539176.963229209	8339314.93689092	172800
1293	1293	Hochstetter	-19.63055	75.1369783	928001	2017-07-21 12:54:49	202	2017	7	21	14	54	29	928001 2017	539207.820440153	8339342.99329232	172800
1294	1294	Hochstetter	-19.62995	75.1362967	928001	2017-07-21 12:55:58	202	2017	7	21	14	55	29	928001 2017	539226.753343057	8339267.35954384	172800
1295	1295	Hochstetter	-19.6321333	75.135745	928001	2017-07-21 12:57:10	202	2017	7	21	14	57	29	928001 2017	539165.6725618	8339204.3751768	172800
1296	1296	Hochstetter	-19.63245	75.1357133	928001	2017-07-21 12:58:18	202	2017	7	21	14	58	29	928001 2017	539156.687682193	8339200.62989888	172800
1297	1297	Hochstetter	-19.6308833	75.1352767	928001	2017-07-21 12:59:31	202	2017	7	21	14	59	29	928001 2017	539202.664190067	8339152.96379486	172800
1298	1298	Hochstetter	-19.6285667	75.1347833	928001	2017-07-21 13:00:43	202	2017	7	21	15	0	29	928001 2017	539270.259199973	8339099.45969767	172800
1299	1299	Hochstetter	-19.6241833	75.1348117	928001	2017-07-21 13:01:50	202	2017	7	21	15	1	29	928001 2017	539395.681059863	8339105.53616114	172800
1300	1300	Hochstetter	-19.6213667	75.1343883	928001	2017-07-21 13:02:58	202	2017	7	21	15	2	29	928001 2017	539477.417785717	8339060.18095534	172800
1301	1301	Hochstetter	-19.6224333	75.1337417	928001	2017-07-21 13:04:11	202	2017	7	21	15	4	29	928001 2017	539448.55702943	8338987.34458908	172800
1302	1302	Hochstetter	-19.62075	75.1348117	928001	2017-07-21 13:05:25	202	2017	7	21	15	5	29	928001 2017	539493.975063132	8339107.82074185	172800
1303	1303	Hochstetter	-19.6200167	75.1347933	928001	2017-07-21 13:06:32	202	2017	7	21	15	6	29	928001 2017	539515.016921244	8339106.25696698	172800
1304	1304	Hochstetter	-19.6213	75.1346633	928001	2017-07-21 13:07:40	202	2017	7	21	15	7	29	928001 2017	539478.613861146	8339090.9008029	172800
1305	1305	Hochstetter	-19.6200167	75.1346183	928001	2017-07-21 13:08:54	202	2017	7	21	15	8	29	928001 2017	539515.471435014	8339086.73624988	172800
1306	1306	Hochstetter	-19.6193	75.13365	928001	2017-07-21 13:10:02	202	2017	7	21	15	10	29	928001 2017	539538.506697455	8338979.20324991	172800
1307	1307	Hochstetter	-19.6199667	75.1331933	928001	2017-07-21 13:11:10	202	2017	7	21	15	11	29	928001 2017	539520.604092702	8338927.81518363	172800
1308	1308	Hochstetter	-19.6177333	75.1325983	928001	2017-07-21 13:12:17	202	2017	7	21	15	12	29	928001 2017	539586.100047686	8338862.93500471	172800
1309	1309	Hochstetter	-19.6144	75.132335	928001	2017-07-21 13:13:25	202	2017	7	21	15	13	29	928001 2017	539682.231376154	8338835.79340126	172800
1310	1310	Hochstetter	-19.6160833	75.13197	928001	2017-07-21 13:14:39	202	2017	7	21	15	14	29	928001 2017	539634.982129632	8338793.95268672	172800
1311	1311	Hochstetter	-19.6198333	75.1320767	928001	2017-07-21 13:15:47	202	2017	7	21	15	15	29	928001 2017	539527.324098577	8338803.35082438	172800
1312	1312	Hochstetter	-19.6237667	75.1323417	928001	2017-07-21 13:16:55	202	2017	7	21	15	16	29	928001 2017	539414.005830015	8338830.29174126	172800
1313	1313	Hochstetter	-19.6234167	75.132315	928001	2017-07-21 13:18:07	202	2017	7	21	15	18	29	928001 2017	539424.096994933	8338827.5461758	172800
1314	1314	Hochstetter	-19.6262667	75.132445	928001	2017-07-21 13:19:20	202	2017	7	21	15	19	29	928001 2017	539342.153069842	8338840.15384851	172800
1315	1315	Hochstetter	-19.63195	75.13277	928001	2017-07-21 13:20:27	202	2017	7	21	15	20	29	928001 2017	539178.579972934	8338872.6426752	172800
1316	1316	Hochstetter	-19.6364167	75.1325633	928001	2017-07-21 13:21:35	202	2017	7	21	15	21	29	928001 2017	539051.212897531	8338846.63847219	172800
1317	1317	Hochstetter	-19.6377	75.13253	928001	2017-07-21 13:22:43	202	2017	7	21	15	22	29	928001 2017	539014.552287034	8338842.07893237	172800
1318	1318	Hochstetter	-19.639	75.1326033	928001	2017-07-21 13:23:52	202	2017	7	21	15	23	29	928001 2017	538977.140255878	8338849.40018904	172800
1319	1319	Hochstetter	-19.6393667	75.133715	928001	2017-07-21 13:24:59	202	2017	7	21	15	24	29	928001 2017	538963.793365111	8338973.16671227	172800
1320	1320	Hochstetter	-19.6454	75.13438	928001	2017-07-21 13:26:12	202	2017	7	21	15	26	29	928001 2017	538789.353325629	8339043.38921933	172800
1321	1321	Hochstetter	-19.6507833	75.1348633	928001	2017-07-21 13:27:26	202	2017	7	21	15	27	29	928001 2017	538633.998549869	8339093.78484981	172800
1322	1322	Hochstetter	-19.6538333	75.1356883	928001	2017-07-21 13:28:34	202	2017	7	21	15	28	29	928001 2017	538544.587416642	8339183.82665552	172800
1323	1323	Hochstetter	-19.6565167	75.136355	928001	2017-07-21 13:29:47	202	2017	7	21	15	29	29	928001 2017	538466.080487619	8339256.45289866	172800
1324	1324	Hochstetter	-19.65905	75.13679	928001	2017-07-21 13:30:55	202	2017	7	21	15	30	29	928001 2017	538392.461711479	8339303.33417656	172800
1325	1325	Hochstetter	-19.6643167	75.1373617	928001	2017-07-21 13:32:04	202	2017	7	21	15	32	29	928001 2017	538240.258496728	8339363.70221039	172800
1326	1326	Hochstetter	-19.6706667	75.1374717	928001	2017-07-21 13:33:11	202	2017	7	21	15	33	29	928001 2017	538058.212865883	8339371.88592465	172800
1327	1327	Hochstetter	-19.6699333	75.1379483	928001	2017-07-21 13:34:25	202	2017	7	21	15	34	29	928001 2017	538078.013419666	8339425.5211652	172800
1328	1328	Hochstetter	-19.6711333	75.138655	928001	2017-07-21 13:35:37	202	2017	7	21	15	35	29	928001 2017	538041.896886444	8339503.58237068	172800
1329	1329	Hochstetter	-19.6774167	75.1390317	928001	2017-07-21 13:36:50	202	2017	7	21	15	36	29	928001 2017	537861.110074107	8339541.58007216	172800
1330	1330	Hochstetter	-19.6822833	75.1384533	928001	2017-07-21 13:37:59	202	2017	7	21	15	37	29	928001 2017	537723.251546416	8339473.95721638	172800
1331	1331	Hochstetter	-19.68555	75.1383633	928001	2017-07-21 13:39:12	202	2017	7	21	15	39	29	928001 2017	537629.970228104	8339461.84144931	172800
1332	1332	Hochstetter	-19.6908667	75.138425	928001	2017-07-21 13:40:25	202	2017	7	21	15	40	29	928001 2017	537477.635188039	8339465.35579536	172800
1333	1333	Hochstetter	-19.6943	75.13863	928001	2017-07-21 13:41:33	202	2017	7	21	15	41	29	928001 2017	537378.858300385	8339486.0557029	172800
1334	1334	Hochstetter	-19.6954167	75.137915	928001	2017-07-21 13:42:40	202	2017	7	21	15	42	29	928001 2017	537348.650419402	8339405.59360798	172800
1335	1335	Hochstetter	-19.6951667	75.13778	928001	2017-07-21 13:43:48	202	2017	7	21	15	43	29	928001 2017	537356.13808199	8339390.6918943	172800
1336	1336	Hochstetter	-19.6969667	75.13703	928001	2017-07-21 13:44:54	202	2017	7	21	15	44	29	928001 2017	537306.452845066	8339305.89581477	172800
1337	1337	Hochstetter	-19.6996	75.13739	928001	2017-07-21 13:46:02	202	2017	7	21	15	46	29	928001 2017	537230.190393557	8339344.39826827	172800
1338	1338	Hochstetter	-19.7023333	75.1368633	928001	2017-07-21 13:47:08	202	2017	7	21	15	47	29	928001 2017	537153.234577683	8339283.9298787	172800
1339	1339	Hochstetter	-19.7024667	75.13685	928001	2017-07-21 13:48:16	202	2017	7	21	15	48	29	928001 2017	537149.448275891	8339282.36265456	172800
1340	1340	Hochstetter	-19.7057	75.1366417	928001	2017-07-21 13:49:23	202	2017	7	21	15	49	29	928001 2017	537057.397341819	8339257.10292987	172800
1341	1341	Hochstetter	-19.7094833	75.13703	928001	2017-07-21 13:50:38	202	2017	7	21	15	50	29	928001 2017	536948.149616573	8339298.05632771	172800
1342	1342	Hochstetter	-19.7152833	75.13767	928001	2017-07-21 13:51:46	202	2017	7	21	15	51	29	928001 2017	536780.569386891	8339365.84174707	172800
1343	1343	Hochstetter	-19.7168667	75.13805	928001	2017-07-21 13:52:59	202	2017	7	21	15	52	29	928001 2017	536734.326603089	8339407.24918547	172800
1344	1344	Hochstetter	-19.7200167	75.1384817	928001	2017-07-21 13:54:04	202	2017	7	21	15	54	29	928001 2017	536643.119519587	8339453.45605405	172800
1345	1345	Hochstetter	-19.7231167	75.1388483	928001	2017-07-21 13:55:18	202	2017	7	21	15	55	29	928001 2017	536553.505052133	8339492.43667812	172800
1346	1346	Hochstetter	-19.7246	75.1392867	928001	2017-07-21 13:56:26	202	2017	7	21	15	56	29	928001 2017	536509.996162825	8339540.4265285	172800
1347	1347	Hochstetter	-19.72575	75.13935	928001	2017-07-21 13:57:40	202	2017	7	21	15	57	29	928001 2017	536476.928809686	8339546.77972757	172800
1348	1348	Hochstetter	-19.7295167	75.1392433	928001	2017-07-21 13:58:53	202	2017	7	21	15	58	29	928001 2017	536369.373034486	8339532.56274844	172800
1349	1349	Hochstetter	-19.73285	75.1392067	928001	2017-07-21 14:00:07	202	2017	7	21	16	0	29	928001 2017	536274.053447002	8339526.43751376	172800
1350	1350	Hochstetter	-19.7346667	75.1393867	928001	2017-07-21 14:01:21	202	2017	7	21	16	1	29	928001 2017	536221.626382518	8339545.40586672	172800
1351	1351	Hochstetter	-19.7365833	75.139815	928001	2017-07-21 14:02:29	202	2017	7	21	16	2	29	928001 2017	536165.750763878	8339592.01313385	172800
1352	1352	Hochstetter	-19.7401	75.1402517	928001	2017-07-21 14:03:36	202	2017	7	21	16	3	29	928001 2017	536064.062544991	8339638.58515396	172800
1353	1353	Hochstetter	-19.7410167	75.1405183	928001	2017-07-21 14:04:44	202	2017	7	21	16	4	29	928001 2017	536037.194365494	8339667.76732597	172800
1354	1354	Hochstetter	-19.7365333	75.140755	928001	2017-07-21 14:05:52	202	2017	7	21	16	5	29	928001 2017	536164.94649648	8339696.90209886	172800
1355	1355	Hochstetter	-19.7307	75.140695	928001	2017-07-21 14:06:59	202	2017	7	21	16	6	29	928001 2017	536332.036125872	8339693.77614348	172800
1356	1356	Hochstetter	-19.72545	75.14069	928001	2017-07-21 14:08:07	202	2017	7	21	16	8	29	928001 2017	536482.300952638	8339696.44287771	172800
1357	1357	Hochstetter	-19.7244	75.1414267	928001	2017-07-21 14:09:20	202	2017	7	21	16	9	29	928001 2017	536510.582785395	8339779.26907143	172800
1358	1358	Hochstetter	-19.7232	75.1420833	928001	2017-07-21 14:10:33	202	2017	7	21	16	10	29	928001 2017	536543.34669699	8339853.25297124	172800
1359	1359	Hochstetter	-19.72305	75.1422567	928001	2017-07-21 14:11:41	202	2017	7	21	16	11	29	928001 2017	536547.222484568	8339872.68840464	172800
1360	1360	Hochstetter	-19.7217167	75.142325	928001	2017-07-21 14:12:54	202	2017	7	21	16	12	29	928001 2017	536585.21266377	8339881.12982208	172800
1361	1361	Hochstetter	-19.7231167	75.1426417	928001	2017-07-21 14:14:02	202	2017	7	21	16	14	29	928001 2017	536544.38849134	8339915.59444297	172800
1362	1362	Hochstetter	-19.7215	75.142865	928001	2017-07-21 14:15:11	202	2017	7	21	16	15	29	928001 2017	536590.114430433	8339941.50112503	172800
1363	1363	Hochstetter	-19.72355	75.14319	928001	2017-07-21 14:16:24	202	2017	7	21	16	16	29	928001 2017	536530.671952718	8339976.49081725	172800
1364	1364	Hochstetter	-19.7287167	75.14272	928001	2017-07-21 14:17:38	202	2017	7	21	16	17	29	928001 2017	536383.952083712	8339920.88402663	172800
1365	1365	Hochstetter	-19.7277667	75.1425967	928001	2017-07-21 14:18:46	202	2017	7	21	16	18	29	928001 2017	536411.432319321	8339907.71308848	172800
1366	1366	Hochstetter	-19.72765	75.1424417	928001	2017-07-21 14:19:59	202	2017	7	21	16	19	29	928001 2017	536415.142994499	8339890.49433439	172800
1367	1367	Hochstetter	-19.7244833	75.1420317	928001	2017-07-21 14:21:12	202	2017	7	21	16	21	29	928001 2017	536506.746462884	8339846.70618949	172800
1368	1368	Hochstetter	-19.7220833	75.14211	928001	2017-07-21 14:22:25	202	2017	7	21	16	22	29	928001 2017	536575.23899413	8339856.92011911	172800
1369	1369	Hochstetter	-19.71715	75.1424267	928001	2017-07-21 14:23:32	202	2017	7	21	16	23	29	928001 2017	536715.649785793	8339895.29813073	172800
1370	1370	Hochstetter	-19.7177667	75.1429667	928001	2017-07-21 14:24:41	202	2017	7	21	16	24	29	928001 2017	536696.698945332	8339955.15370917	172800
1371	1371	Hochstetter	-19.7133	75.143035	928001	2017-07-21 14:25:48	202	2017	7	21	16	25	29	928001 2017	536824.349009843	8339965.54268163	172800
1372	1372	Hochstetter	-19.7089333	75.1439267	928001	2017-07-21 14:26:56	202	2017	7	21	16	26	29	928001 2017	536947.135388416	8340067.72964208	172800
1373	1373	Hochstetter	-19.7116833	75.1449667	928001	2017-07-21 14:28:04	202	2017	7	21	16	28	29	928001 2017	536865.926901469	8340182.03005219	172800
1374	1374	Hochstetter	-19.7155833	75.1464167	928001	2017-07-21 14:29:16	202	2017	7	21	16	29	29	928001 2017	536750.837030923	8340341.35683558	172800
1375	1375	Hochstetter	-19.7173167	75.14751	928001	2017-07-21 14:30:24	202	2017	7	21	16	30	29	928001 2017	536698.607193861	8340462.24143729	172800
1376	1376	Hochstetter	-19.7148333	75.1484633	928001	2017-07-21 14:31:32	202	2017	7	21	16	31	29	928001 2017	536767.342960907	8340570.12184481	172800
1377	1377	Hochstetter	-19.7125667	75.1493567	928001	2017-07-21 14:32:41	202	2017	7	21	16	32	29	928001 2017	536830.013762412	8340671.18844955	172800
1378	1378	Hochstetter	-19.7117833	75.1496183	928001	2017-07-21 14:33:48	202	2017	7	21	16	33	29	928001 2017	536851.787154976	8340700.85702553	172800
1379	1379	Hochstetter	-19.7083667	75.15029	928001	2017-07-21 14:34:56	202	2017	7	21	16	34	29	928001 2017	536947.877870981	8340777.91251892	172800
1380	1380	Hochstetter	-19.70295	75.1502817	928001	2017-07-21 14:36:04	202	2017	7	21	16	36	29	928001 2017	537102.822858983	8340780.37016763	172800
1381	1381	Hochstetter	-19.6970333	75.1497817	928001	2017-07-21 14:37:23	202	2017	7	21	16	37	29	928001 2017	537273.274234881	8340728.30711502	172800
1382	1382	Hochstetter	-19.6927	75.1494767	928001	2017-07-21 14:38:31	202	2017	7	21	16	38	29	928001 2017	537397.966471483	8340697.01379908	172800
1383	1383	Hochstetter	-19.6918167	75.1501817	928001	2017-07-21 14:39:39	202	2017	7	21	16	39	29	928001 2017	537421.495338708	8340776.21399743	172800
1384	1384	Hochstetter	-19.6917	75.1510817	928001	2017-07-21 14:40:53	202	2017	7	21	16	40	29	928001 2017	537422.616862262	8340876.68262807	172800
1385	1385	Hochstetter	-19.6882333	75.1519667	928001	2017-07-21 14:42:06	202	2017	7	21	16	42	29	928001 2017	537519.578224908	8340977.59582068	172800
1386	1386	Hochstetter	-19.6916833	75.15304	928001	2017-07-21 14:43:20	202	2017	7	21	16	43	29	928001 2017	537418.272053285	8341095.14145529	172800
1387	1387	Hochstetter	-19.6978167	75.1536083	928001	2017-07-21 14:44:34	202	2017	7	21	16	44	29	928001 2017	537241.488251595	8341154.67260249	172800
1388	1388	Hochstetter	-19.7046333	75.15378	928001	2017-07-21 14:45:41	202	2017	7	21	16	45	29	928001 2017	537046.148778479	8341169.55414505	172800
1389	1389	Hochstetter	-19.7105167	75.154225	928001	2017-07-21 14:46:54	202	2017	7	21	16	46	29	928001 2017	536876.834280799	8341215.52539199	172800
1390	1390	Hochstetter	-19.7160833	75.155275	928001	2017-07-21 14:48:07	202	2017	7	21	16	48	29	928001 2017	536715.125530862	8341329.19806243	172800
1391	1391	Hochstetter	-19.71365	75.1556433	928001	2017-07-21 14:49:15	202	2017	7	21	16	49	29	928001 2017	536783.806744677	8341371.7909108	172800
1392	1392	Hochstetter	-19.7143167	75.15639	928001	2017-07-21 14:50:29	202	2017	7	21	16	50	29	928001 2017	536762.937895906	8341454.67230196	172800
1393	1393	Hochstetter	-19.71425	75.156195	928001	2017-07-21 14:51:42	202	2017	7	21	16	51	29	928001 2017	536765.316769188	8341432.96125471	172800
1394	1394	Hochstetter	-19.7142	75.1563983	928001	2017-07-21 14:52:55	202	2017	7	21	16	52	29	928001 2017	536766.254251107	8341455.67055891	172800
1395	1395	Hochstetter	-19.7140667	75.1563183	928001	2017-07-21 14:54:09	202	2017	7	21	16	54	29	928001 2017	536770.258922844	8341446.82917965	172800
1396	1396	Hochstetter	-19.7145667	75.156345	928001	2017-07-21 14:55:23	202	2017	7	21	16	55	29	928001 2017	536755.899295879	8341449.49746873	172800
1397	1397	Hochstetter	-19.71425	75.1564433	928001	2017-07-21 14:56:36	202	2017	7	21	16	56	29	928001 2017	536764.715850099	8341460.65933375	172800
1398	1398	Hochstetter	-19.71435	75.1563817	928001	2017-07-21 14:57:44	202	2017	7	21	16	57	29	928001 2017	536762.005937259	8341453.72577618	172800
1399	1399	Hochstetter	-19.7134833	75.156375	928001	2017-07-21 14:58:58	202	2017	7	21	16	58	29	928001 2017	536786.801051919	8341453.51611148	172800
1400	1400	Hochstetter	-19.7145833	75.1564867	928001	2017-07-21 15:00:11	202	2017	7	21	17	0	29	928001 2017	536755.081857679	8341465.29393392	172800
1401	1401	Hochstetter	-19.71455	75.1564733	928001	2017-07-21 15:01:23	202	2017	7	21	17	1	29	928001 2017	536756.066318137	8341463.81980191	172800
1402	1402	Hochstetter	-19.7146167	75.1564967	928001	2017-07-21 15:02:30	202	2017	7	21	17	2	29	928001 2017	536754.102766031	8341466.38873151	172800
1403	1403	Hochstetter	-19.7147	75.1563333	928001	2017-07-21 15:03:45	202	2017	7	21	17	3	29	928001 2017	536752.116554069	8341448.10966614	172800
1404	1404	Hochstetter	-19.7151833	75.1565183	928001	2017-07-21 15:04:50	202	2017	7	21	17	4	29	928001 2017	536737.851593386	8341468.44696704	172800
1405	1405	Hochstetter	-19.7190833	75.157435	928001	2017-07-21 15:06:03	202	2017	7	21	17	6	29	928001 2017	536624.141553105	8341568.29221375	172800
1406	1406	Hochstetter	-19.7241333	75.1580733	928001	2017-07-21 15:07:10	202	2017	7	21	17	7	29	928001 2017	536478.239145654	8341636.3811465	172800
1407	1407	Hochstetter	-19.7286	75.1594033	928001	2017-07-21 15:08:24	202	2017	7	21	17	8	29	928001 2017	536347.367306191	8341782.0003816	172800
1408	1408	Hochstetter	-19.7333167	75.15979	928001	2017-07-21 15:09:37	202	2017	7	21	17	9	29	928001 2017	536211.621239194	8341822.25031882	172800
1409	1409	Hochstetter	-19.735	75.1597517	928001	2017-07-21 15:10:45	202	2017	7	21	17	10	29	928001 2017	536163.59748022	8341816.95017152	172800
1410	1410	Hochstetter	-19.7397833	75.1602867	928001	2017-07-21 15:11:53	202	2017	7	21	17	11	29	928001 2017	536025.603453138	8341873.71748133	172800
1411	1411	Hochstetter	-19.7465333	75.1604817	928001	2017-07-21 15:13:00	202	2017	7	21	17	13	29	928001 2017	535832.209067566	8341891.3784354	172800
1412	1412	Hochstetter	-19.7483167	75.1608967	928001	2017-07-21 15:14:14	202	2017	7	21	17	14	29	928001 2017	535780.257211867	8341936.59521264	172800
1413	1413	Hochstetter	-19.7487167	75.1605783	928001	2017-07-21 15:15:22	202	2017	7	21	17	15	29	928001 2017	535769.574438727	8341900.8355652	172800
1414	1414	Hochstetter	-19.7485	75.16074	928001	2017-07-21 15:16:35	202	2017	7	21	17	16	29	928001 2017	535775.387316678	8341919.00434062	172800
1415	1415	Hochstetter	-19.7479667	75.1607517	928001	2017-07-21 15:17:48	202	2017	7	21	17	17	29	928001 2017	535790.602552461	8341920.63146198	172800
1416	1416	Hochstetter	-19.7479833	75.1607283	928001	2017-07-21 15:19:03	202	2017	7	21	17	19	29	928001 2017	535790.18323739	8341918.01111755	172800
1417	1417	Hochstetter	-19.7477333	75.1606933	928001	2017-07-21 15:20:15	202	2017	7	21	17	20	29	928001 2017	535797.411256257	8341914.25776603	172800
1418	1418	Hochstetter	-19.7477167	75.1607017	928001	2017-07-21 15:21:27	202	2017	7	21	17	21	29	928001 2017	535797.8659193	8341915.20482991	172800
1419	1419	Hochstetter	-19.7481833	75.1607367	928001	2017-07-21 15:22:34	202	2017	7	21	17	22	29	928001 2017	535784.447029387	8341918.82739833	172800
1420	1420	Hochstetter	-19.7489	75.16066	928001	2017-07-21 15:23:47	202	2017	7	21	17	23	29	928001 2017	535764.142890659	8341909.83876875	172800
1421	1421	Hochstetter	-19.7480333	75.16072	928001	2017-07-21 15:25:00	202	2017	7	21	17	25	29	928001 2017	535788.773693461	8341917.05504337	172800
1422	1422	Hochstetter	-19.74775	75.1607217	928001	2017-07-21 15:26:12	202	2017	7	21	17	26	29	928001 2017	535796.866992015	8341917.41576129	172800
1423	1423	Hochstetter	-19.7477667	75.16073	928001	2017-07-21 15:27:31	202	2017	7	21	17	27	29	928001 2017	535796.370107275	8341918.33155834	172800
1424	1424	Hochstetter	-19.74785	75.16074	928001	2017-07-21 15:28:45	202	2017	7	21	17	28	29	928001 2017	535793.965651494	8341919.39677342	172800
1425	1425	Hochstetter	-19.7479167	75.1607517	928001	2017-07-21 15:29:59	202	2017	7	21	17	29	29	928001 2017	535792.031653928	8341920.66165472	172800
1426	1426	Hochstetter	-19.7491333	75.1607883	928001	2017-07-21 15:31:10	202	2017	7	21	17	31	29	928001 2017	535757.172574557	8341924.01015801	172800
1427	1427	Hochstetter	-19.7483	75.16079	928001	2017-07-21 15:32:24	202	2017	7	21	17	32	29	928001 2017	535780.985922946	8341924.70267642	172800
1428	1428	Hochstetter	-19.74925	75.1607633	928001	2017-07-21 15:33:37	202	2017	7	21	17	33	29	928001 2017	535753.89591613	8341921.1509533	172800
1429	1429	Hochstetter	-19.7481167	75.1607733	928001	2017-07-21 15:34:45	202	2017	7	21	17	34	29	928001 2017	535786.264348764	8341922.9504179	172800
1430	1430	Hochstetter	-19.7491333	75.1607133	928001	2017-07-21 15:35:53	202	2017	7	21	17	35	29	928001 2017	535757.349164223	8341915.64374229	172800
1431	1431	Hochstetter	-19.74905	75.1607583	928001	2017-07-21 15:37:07	202	2017	7	21	17	37	29	928001 2017	535759.624093347	8341920.71384661	172800
1432	1432	Hochstetter	-19.7481167	75.1607733	928001	2017-07-21 15:38:21	202	2017	7	21	17	38	29	928001 2017	535786.264348764	8341922.9504179	172800
1433	1433	Hochstetter	-19.7482333	75.1608067	928001	2017-07-21 15:39:26	202	2017	7	21	17	39	29	928001 2017	535782.85299077	8341926.60586434	172800
1434	1434	Hochstetter	-19.74795	75.160845	928001	2017-07-21 15:40:34	202	2017	7	21	17	40	29	928001 2017	535790.859986968	8341931.04936333	172800
1435	1435	Hochstetter	-19.7481	75.1608483	928001	2017-07-21 15:41:54	202	2017	7	21	17	41	29	928001 2017	535786.564932424	8341931.32691381	172800
1436	1436	Hochstetter	-19.7481	75.1608583	928001	2017-07-21 15:43:08	202	2017	7	21	17	43	29	928001 2017	535786.541367675	8341932.44243553	172800
1437	1437	Hochstetter	-19.7481167	75.160855	928001	2017-07-21 15:44:20	202	2017	7	21	17	44	29	928001 2017	535786.071827373	8341932.0642304	172800
1438	1438	Hochstetter	-19.7481	75.1608533	928001	2017-07-21 15:45:33	202	2017	7	21	17	45	29	928001 2017	535786.55315005	8341931.88467467	172800
1439	1439	Hochstetter	-19.7492167	75.1608	928001	2017-07-21 15:46:41	202	2017	7	21	17	46	29	928001 2017	535754.761291925	8341925.26500712	172800
1440	1440	Hochstetter	-19.74845	75.160875	928001	2017-07-21 15:47:48	202	2017	7	21	17	47	29	928001 2017	535776.498384396	8341934.09406547	172800
1441	1441	Hochstetter	-19.7482667	75.1608617	928001	2017-07-21 15:49:03	202	2017	7	21	17	49	29	928001 2017	535781.768765502	8341932.72107042	172800
1442	1442	Hochstetter	-19.7482333	75.160845	928001	2017-07-21 15:50:11	202	2017	7	21	17	50	29	928001 2017	535782.762747404	8341930.87831271	172800
1443	1443	Hochstetter	-19.74865	75.1608167	928001	2017-07-21 15:51:22	202	2017	7	21	17	51	29	928001 2017	535770.919345918	8341927.46986125	172800
1444	1444	Hochstetter	-19.7485667	75.16084	928001	2017-07-21 15:52:29	202	2017	7	21	17	52	29	928001 2017	535773.245333906	8341930.11930139	172800
1445	1445	Hochstetter	-19.7482667	75.160875	928001	2017-07-21 15:53:44	202	2017	7	21	17	53	29	928001 2017	535781.737428558	8341934.2047144	172800
1446	1446	Hochstetter	-19.7482667	75.16085	928001	2017-07-21 15:54:56	202	2017	7	21	17	54	29	928001 2017	535781.796332587	8341931.41590993	172800
1447	1447	Hochstetter	-19.7480667	75.160845	928001	2017-07-21 15:56:03	202	2017	7	21	17	56	29	928001 2017	535787.524484564	8341930.97889762	172800
1448	1448	Hochstetter	-19.7482	75.1608517	928001	2017-07-21 15:57:23	202	2017	7	21	17	57	29	928001 2017	535783.6987361	8341931.64581613	172800
1449	1449	Hochstetter	-19.7487333	75.1608233	928001	2017-07-21 15:58:36	202	2017	7	21	17	58	29	928001 2017	535768.522927609	8341928.15583496	172800
1450	1450	Hochstetter	-19.74825	75.1608633	928001	2017-07-21 15:59:50	202	2017	7	21	17	59	29	928001 2017	535782.242312077	8341932.90963566	172800
1451	1451	Hochstetter	-19.7483167	75.1608033	928001	2017-07-21 16:00:58	202	2017	7	21	18	0	29	928001 2017	535780.477268519	8341926.176239	172800
1452	1452	Hochstetter	-19.7490833	75.1608167	928001	2017-07-21 16:02:06	202	2017	7	21	18	2	29	928001 2017	535758.534801823	8341927.20840526	172800
1453	1453	Hochstetter	-19.7483167	75.1608417	928001	2017-07-21 16:03:21	202	2017	7	21	18	3	29	928001 2017	535780.386795561	8341930.45984272	172800
1454	1454	Hochstetter	-19.7483833	75.16085	928001	2017-07-21 16:04:33	202	2017	7	21	18	4	29	928001 2017	535778.463689116	8341931.34552243	172800
1455	1455	Hochstetter	-19.7484333	75.160865	928001	2017-07-21 16:05:46	202	2017	7	21	18	5	29	928001 2017	535776.999258966	8341932.98862389	172800
1456	1456	Hochstetter	-19.7487333	75.1608133	928001	2017-07-21 16:06:59	202	2017	7	21	18	6	29	928001 2017	535768.546480434	8341927.04031301	172800
1457	1457	Hochstetter	-19.7486167	75.1608467	928001	2017-07-21 16:08:07	202	2017	7	21	18	8	29	928001 2017	535771.800458576	8341930.83652417	172800
1458	1458	Hochstetter	-19.7483667	75.1608383	928001	2017-07-21 16:09:13	202	2017	7	21	18	9	29	928001 2017	535778.965712682	8341930.05038236	172800
1459	1459	Hochstetter	-19.7484	75.160835	928001	2017-07-21 16:10:27	202	2017	7	21	18	10	29	928001 2017	535778.021710896	8341929.662159	172800
1460	1460	Hochstetter	-19.7487667	75.16086	928001	2017-07-21 16:11:35	202	2017	7	21	18	11	29	928001 2017	535767.481855505	8341932.22964494	172800
1461	1461	Hochstetter	-19.7487833	75.1608617	928001	2017-07-21 16:12:43	202	2017	7	21	18	12	29	928001 2017	535767.00339325	8341932.40926642	172800
1462	1462	Hochstetter	-19.74875	75.1607883	928001	2017-07-21 16:13:50	202	2017	7	21	18	13	29	928001 2017	535768.128043625	8341924.24143022	172800
1463	1463	Hochstetter	-19.7486333	75.1608567	928001	2017-07-21 16:14:59	202	2017	7	21	18	14	29	928001 2017	535771.302445039	8341931.94202762	172800
1464	1464	Hochstetter	-19.7487667	75.1608283	928001	2017-07-21 16:16:11	202	2017	7	21	18	16	29	928001 2017	535767.556515976	8341928.6934403	172800
1465	1465	Hochstetter	-19.7487833	75.16088	928001	2017-07-21 16:17:19	202	2017	7	21	18	17	29	928001 2017	535766.960293292	8341934.45067164	172800
1466	1466	Hochstetter	-19.7486833	75.160875	928001	2017-07-21 16:18:28	202	2017	7	21	18	18	29	928001 2017	535769.830249713	8341933.9532575	172800
1467	1467	Hochstetter	-19.7487333	75.1608733	928001	2017-07-21 16:19:35	202	2017	7	21	18	19	29	928001 2017	535768.405163468	8341933.73344474	172800
1468	1468	Hochstetter	-19.74875	75.1608833	928001	2017-07-21 16:20:43	202	2017	7	21	18	20	29	928001 2017	535767.904294757	8341934.83888885	172800
1469	1469	Hochstetter	-19.74875	75.1608667	928001	2017-07-21 16:21:50	202	2017	7	21	18	21	29	928001 2017	535767.943391935	8341932.98712238	172800
1470	1470	Hochstetter	-19.7485833	75.1607983	928001	2017-07-21 16:22:56	202	2017	7	21	18	22	29	928001 2017	535772.869101931	8341925.45755621	172800
1471	1471	Hochstetter	-19.7486167	75.16086	928001	2017-07-21 16:24:04	202	2017	7	21	18	24	29	928001 2017	535771.769130395	8341932.32016831	172800
1472	1472	Hochstetter	-19.7488333	75.16097	928001	2017-07-21 16:25:11	202	2017	7	21	18	25	29	928001 2017	535765.319244897	8341944.46019803	172800
1473	1473	Hochstetter	-19.74885	75.1609083	928001	2017-07-21 16:26:19	202	2017	7	21	18	26	29	928001 2017	535764.987239187	8341937.56735025	172800
1474	1474	Hochstetter	-19.7485	75.16092	928001	2017-07-21 16:27:28	202	2017	7	21	18	27	29	928001 2017	535774.963286769	8341939.08373425	172800
1475	1475	Hochstetter	-19.7488	75.1609083	928001	2017-07-21 16:28:35	202	2017	7	21	18	28	29	928001 2017	535766.416326335	8341937.5975214	172800
1476	1476	Hochstetter	-19.7488	75.1608783	928001	2017-07-21 16:29:48	202	2017	7	21	18	29	29	928001 2017	535766.486981068	8341934.25095545	172800
1477	1477	Hochstetter	-19.7484667	75.160875	928001	2017-07-21 16:31:03	202	2017	7	21	18	31	29	928001 2017	535776.0210683	8341934.08398533	172800
1478	1478	Hochstetter	-19.7487833	75.1608467	928001	2017-07-21 16:32:15	202	2017	7	21	18	32	29	928001 2017	535767.038721081	8341930.73598346	172800
1479	1479	Hochstetter	-19.7487333	75.1609267	928001	2017-07-21 16:33:26	202	2017	7	21	18	33	29	928001 2017	535768.279391335	8341939.69033201	172800
1480	1480	Hochstetter	-19.74805	75.16087	928001	2017-07-21 16:34:34	202	2017	7	21	18	34	29	928001 2017	535787.942887315	8341933.77778526	172800
1481	1481	Hochstetter	-19.74885	75.16082	928001	2017-07-21 16:35:54	202	2017	7	21	18	35	29	928001 2017	535765.195191281	8341927.71729098	172800
1482	1482	Hochstetter	-19.7485	75.1609033	928001	2017-07-21 16:37:06	202	2017	7	21	18	37	29	928001 2017	535775.002627337	8341937.22081271	172800
1483	1483	Hochstetter	-19.7484	75.1608533	928001	2017-07-21 16:38:17	202	2017	7	21	18	38	29	928001 2017	535777.978597741	8341931.70356395	172800
1484	1484	Hochstetter	-19.7486833	75.1609883	928001	2017-07-21 16:39:31	202	2017	7	21	18	39	29	928001 2017	535769.563385402	8341946.59212114	172800
1485	1485	Hochstetter	-19.74845	75.1608717	928001	2017-07-21 16:40:38	202	2017	7	21	18	40	29	928001 2017	535776.50615859	8341933.72594325	172800
1486	1486	Hochstetter	-19.7483667	75.1609	928001	2017-07-21 16:41:53	202	2017	7	21	18	41	29	928001 2017	535778.820349145	8341936.93315201	172800
1487	1487	Hochstetter	-19.74855	75.161025	928001	2017-07-21 16:43:00	202	2017	7	21	18	43	29	928001 2017	535773.286859799	8341950.76653582	172800
1488	1488	Hochstetter	-19.7484167	75.1608967	928001	2017-07-21 16:44:14	202	2017	7	21	18	44	29	928001 2017	535777.399035823	8341936.53484818	172800
1489	1489	Hochstetter	-19.74895	75.1604317	928001	2017-07-21 16:45:21	202	2017	7	21	18	45	29	928001 2017	535763.251397285	8341884.34123211	172800
1490	1490	Hochstetter	-19.7488	75.161105	928001	2017-07-21 16:46:29	202	2017	7	21	18	46	29	928001 2017	535765.953066552	8341959.53983905	172800
1491	1491	Hochstetter	-19.7487833	75.1610483	928001	2017-07-21 16:47:43	202	2017	7	21	18	47	29	928001 2017	535766.563914815	8341953.22490665	172800
1492	1492	Hochstetter	-19.7483833	75.1608317	928001	2017-07-21 16:48:51	202	2017	7	21	18	48	29	928001 2017	535778.506802846	8341929.30411749	172800
1493	1493	Hochstetter	-19.7487	75.1610717	928001	2017-07-21 16:50:05	202	2017	7	21	18	50	29	928001 2017	535768.889636849	8341955.8854961	172800
1494	1494	Hochstetter	-19.74865	75.16107	928001	2017-07-21 16:51:18	202	2017	7	21	18	51	29	928001 2017	535770.3227128	8341955.72603184	172800
1495	1495	Hochstetter	-19.74845	75.160825	928001	2017-07-21 16:52:32	202	2017	7	21	18	52	29	928001 2017	535776.616175198	8341928.51645621	172800
1496	1496	Hochstetter	-19.74845	75.1608167	928001	2017-07-21 16:53:46	202	2017	7	21	18	53	29	928001 2017	535776.635728469	8341927.59057307	172800
1497	1497	Hochstetter	-19.7487167	75.1610167	928001	2017-07-21 16:54:59	202	2017	7	21	18	54	29	928001 2017	535768.541869289	8341949.74004728	172800
1498	1498	Hochstetter	-19.7487	75.1606817	928001	2017-07-21 16:56:14	202	2017	7	21	18	56	29	928001 2017	535769.808221714	8341912.3801402	172800
1499	1499	Hochstetter	-19.7489667	75.1604683	928001	2017-07-21 16:57:27	202	2017	7	21	18	57	29	928001 2017	535762.687880064	8341888.41396626	172800
1500	1500	Hochstetter	-19.74885	75.1605567	928001	2017-07-21 16:58:41	202	2017	7	21	18	58	29	928001 2017	535765.815278948	8341898.34559714	172800
1501	1501	Hochstetter	-19.7491833	75.1604817	928001	2017-07-21 16:59:54	202	2017	7	21	18	59	29	928001 2017	535756.465345268	8341889.77808701	172800
1502	1502	Hochstetter	-19.7498	75.1606133	928001	2017-07-21 17:01:09	202	2017	7	21	19	1	29	928001 2017	535738.528794767	8341904.08641828	172800
1503	1503	Hochstetter	-19.7530833	75.1606883	928001	2017-07-21 17:02:16	202	2017	7	21	19	2	29	928001 2017	535644.508421907	8341910.4757331	172800
1504	1504	Hochstetter	-19.7560333	75.16017	928001	2017-07-21 17:03:30	202	2017	7	21	19	3	29	928001 2017	535561.404518404	8341850.88612696	172800
1505	1505	Hochstetter	-19.7601833	75.1612567	928001	2017-07-21 17:04:44	202	2017	7	21	19	4	29	928001 2017	535440.24808976	8341969.62461456	172800
1506	1506	Hochstetter	-19.7613333	75.16153	928001	2017-07-21 17:05:51	202	2017	7	21	19	5	29	928001 2017	535406.742491046	8341999.4246536	172800
1507	1507	Hochstetter	-19.7614	75.1611683	928001	2017-07-21 17:07:05	202	2017	7	21	19	7	29	928001 2017	535405.679443634	8341959.03621095	172800
1508	1508	Hochstetter	-19.7613833	75.16112	928001	2017-07-21 17:08:19	202	2017	7	21	19	8	29	928001 2017	535406.269362884	8341953.65819311	172800
1509	1509	Hochstetter	-19.7613333	75.1612033	928001	2017-07-21 17:09:31	202	2017	7	21	19	9	29	928001 2017	535407.504216123	8341962.9803984	172800
1510	1510	Hochstetter	-19.76135	75.1611217	928001	2017-07-21 17:10:43	202	2017	7	21	19	10	29	928001 2017	535407.217161973	8341953.86772496	172800
1511	1511	Hochstetter	-19.7614667	75.1612033	928001	2017-07-21 17:11:55	202	2017	7	21	19	11	29	928001 2017	535403.691469881	8341962.90071215	172800
1512	1512	Hochstetter	-19.7614	75.1612283	928001	2017-07-21 17:13:08	202	2017	7	21	19	13	29	928001 2017	535405.539556864	8341965.72937082	172800
1513	1513	Hochstetter	-19.7612833	75.1615417	928001	2017-07-21 17:14:16	202	2017	7	21	19	14	29	928001 2017	535408.144245033	8342000.75968878	172800
1514	1514	Hochstetter	-19.7613667	75.1615383	928001	2017-07-21 17:15:30	202	2017	7	21	19	15	29	928001 2017	535405.76854442	8342000.3305889	172800
1515	1515	Hochstetter	-19.76145	75.1613117	928001	2017-07-21 17:16:43	202	2017	7	21	19	16	29	928001 2017	535403.916059071	8341975.00299648	172800
1516	1516	Hochstetter	-19.7613667	75.16182	928001	2017-07-21 17:17:50	202	2017	7	21	19	17	29	928001 2017	535405.111756895	8342031.7549754	172800
1517	1517	Hochstetter	-19.76145	75.161245	928001	2017-07-21 17:19:05	202	2017	7	21	19	19	29	928001 2017	535404.071560311	8341967.56243359	172800
1518	1518	Hochstetter	-19.7614667	75.161825	928001	2017-07-21 17:20:12	202	2017	7	21	19	20	29	928001 2017	535402.242085698	8342032.25300701	172800
1519	1519	Hochstetter	-19.7614333	75.1612283	928001	2017-07-21 17:21:25	202	2017	7	21	19	21	29	928001 2017	535404.587800931	8341965.70947942	172800
1520	1520	Hochstetter	-19.7614667	75.1612483	928001	2017-07-21 17:22:37	202	2017	7	21	19	22	29	928001 2017	535403.58656044	8341967.92058217	172800
1521	1521	Hochstetter	-19.7614667	75.1618033	928001	2017-07-21 17:23:44	202	2017	7	21	19	23	29	928001 2017	535402.292675502	8342029.83231401	172800
1522	1522	Hochstetter	-19.7614333	75.1612283	928001	2017-07-21 17:24:56	202	2017	7	21	19	24	29	928001 2017	535404.587800931	8341965.70947942	172800
1523	1523	Hochstetter	-19.7614167	75.1612367	928001	2017-07-21 17:26:08	202	2017	7	21	19	26	29	928001 2017	535405.042665949	8341966.65643757	172800
1524	1524	Hochstetter	-19.7613667	75.1614517	928001	2017-07-21 17:27:15	202	2017	7	21	19	27	29	928001 2017	535405.970453367	8341990.67012802	172800
1525	1525	Hochstetter	-19.76175	75.1617867	928001	2017-07-21 17:28:23	202	2017	7	21	19	28	29	928001 2017	535394.234602021	8342027.81134542	172800
1526	1526	Hochstetter	-19.7615167	75.1617817	928001	2017-07-21 17:29:30	202	2017	7	21	19	29	29	928001 2017	535400.914021249	8342027.39291215	172800
1527	1527	Hochstetter	-19.76155	75.161765	928001	2017-07-21 17:30:38	202	2017	7	21	19	30	29	928001 2017	535400.001230505	8342025.51009362	172800
1528	1528	Hochstetter	-19.7614167	75.1613617	928001	2017-07-21 17:31:44	202	2017	7	21	19	31	29	928001 2017	535404.75123897	8341980.60052083	172800
1529	1529	Hochstetter	-19.7614667	75.16149	928001	2017-07-21 17:32:58	202	2017	7	21	19	32	29	928001 2017	535403.023079793	8341994.88286216	172800
1530	1530	Hochstetter	-19.7616167	75.161745	928001	2017-07-21 17:34:05	202	2017	7	21	19	34	29	928001 2017	535398.141548673	8342023.23920422	172800
1531	1531	Hochstetter	-19.7614333	75.161495	928001	2017-07-21 17:35:18	202	2017	7	21	19	35	29	928001 2017	535403.966020478	8341995.46057577	172800
1532	1532	Hochstetter	-19.7616167	75.161745	928001	2017-07-21 17:36:25	202	2017	7	21	19	36	29	928001 2017	535398.141548673	8342023.23920422	172800
1533	1533	Hochstetter	-19.7614333	75.161455	928001	2017-07-21 17:37:39	202	2017	7	21	19	37	29	928001 2017	535404.059275939	8341990.99846904	172800
1534	1534	Hochstetter	-19.7616667	75.1617083	928001	2017-07-21 17:38:46	202	2017	7	21	19	38	29	928001 2017	535396.798080095	8342019.1153603	172800
1535	1535	Hochstetter	-19.7615	75.16147	928001	2017-07-21 17:40:00	202	2017	7	21	19	40	29	928001 2017	535402.117965462	8341992.63191873	172800
1536	1536	Hochstetter	-19.7614833	75.1614383	928001	2017-07-21 17:41:14	202	2017	7	21	19	41	29	928001 2017	535402.669166868	8341989.10567391	172800
1537	1537	Hochstetter	-19.7611833	75.1615	928001	2017-07-21 17:42:22	202	2017	7	21	19	42	29	928001 2017	535411.099550261	8341996.1676845	172800
1538	1538	Hochstetter	-19.76175	75.16172	928001	2017-07-21 17:43:29	202	2017	7	21	19	43	29	928001 2017	535394.390065947	8342020.37078151	172800
1539	1539	Hochstetter	-19.7614	75.1614333	928001	2017-07-21 17:44:44	202	2017	7	21	19	44	29	928001 2017	535405.061610104	8341988.59766729	172800
1540	1540	Hochstetter	-19.7614333	75.1613767	928001	2017-07-21 17:45:51	202	2017	7	21	19	45	29	928001 2017	535404.241823452	8341982.26389516	172800
1541	1541	Hochstetter	-19.7617333	75.161695	928001	2017-07-21 17:46:59	202	2017	7	21	19	46	29	928001 2017	535394.925628183	8342017.59193712	172800
1542	1542	Hochstetter	-19.7618667	75.1615267	928001	2017-07-21 17:48:11	202	2017	7	21	19	48	29	928001 2017	535391.505240213	8341998.73796205	172800
1543	1543	Hochstetter	-19.7618667	75.161515	928001	2017-07-21 17:49:23	202	2017	7	21	19	49	29	928001 2017	535391.532507897	8341997.43279564	172800
1544	1544	Hochstetter	-19.7618833	75.1614917	928001	2017-07-21 17:50:35	202	2017	7	21	19	50	29	928001 2017	535391.112369458	8341994.82370609	172800
1545	1545	Hochstetter	-19.76185	75.161635	928001	2017-07-21 17:51:42	202	2017	7	21	19	51	29	928001 2017	535391.730133585	8342010.82908961	172800
1546	1546	Hochstetter	-19.7619	75.16165	928001	2017-07-21 17:52:49	202	2017	7	21	19	52	29	928001 2017	535390.266151031	8342012.47252475	172800
1547	1547	Hochstetter	-19.76145	75.1612717	928001	2017-07-21 17:53:57	202	2017	7	21	19	53	29	928001 2017	535404.009313194	8341970.5408898	172800
1548	1548	Hochstetter	-19.7638833	75.16106	928001	2017-07-21 17:55:09	202	2017	7	21	19	55	29	928001 2017	535334.955282915	8341945.47313671	172800
1549	1549	Hochstetter	-19.7619833	75.1613067	928001	2017-07-21 17:56:29	202	2017	7	21	19	56	29	928001 2017	535388.685407467	8341974.12675083	172800
1550	1550	Hochstetter	-19.7608833	75.1610833	928001	2017-07-21 17:57:49	202	2017	7	21	19	57	29	928001 2017	535420.645692832	8341949.86295096	172800
1551	1551	Hochstetter	-19.7608333	75.161065	928001	2017-07-21 17:59:03	202	2017	7	21	19	59	29	928001 2017	535422.117454138	8341947.85141828	172800
1552	1552	Hochstetter	-19.7619333	75.161365	928001	2017-07-21 18:00:22	202	2017	7	21	20	0	29	928001 2017	535389.978598426	8341980.66012614	172800
1553	1553	Hochstetter	-19.7604333	75.16142	928001	2017-07-21 18:01:35	202	2017	7	21	20	1	29	928001 2017	535432.721768377	8341987.69169095	172800
1554	1554	Hochstetter	-19.7622833	75.1614733	928001	2017-07-21 18:02:50	202	2017	7	21	20	2	29	928001 2017	535379.722929635	8341992.53233318	172800
1555	1555	Hochstetter	-19.7639	75.1620917	928001	2017-07-21 18:04:10	202	2017	7	21	20	4	29	928001 2017	535332.077467468	8342060.55216279	172800
1556	1556	Hochstetter	-19.7639667	75.1621983	928001	2017-07-21 18:05:29	202	2017	7	21	20	5	29	928001 2017	535329.923186003	8342072.40392829	172800
1557	1557	Hochstetter	-19.7613	75.16117	928001	2017-07-21 18:06:49	202	2017	7	21	20	6	29	928001 2017	535408.533617013	8341959.28558782	172800
1558	1558	Hochstetter	-19.7614833	75.1612267	928001	2017-07-21 18:08:03	202	2017	7	21	20	8	29	928001 2017	535403.162468012	8341965.5011292	172800
1559	1559	Hochstetter	-19.7614	75.1612233	928001	2017-07-21 18:09:17	202	2017	7	21	20	9	29	928001 2017	535405.551214097	8341965.17160749	172800
1560	1560	Hochstetter	-19.7610167	75.1611983	928001	2017-07-21 18:10:36	202	2017	7	21	20	10	29	928001 2017	535416.564717824	8341962.61178992	172800
1561	1561	Hochstetter	-19.76095	75.1611783	928001	2017-07-21 18:11:56	202	2017	7	21	20	11	29	928001 2017	535418.517737172	8341960.4205935	172800
1562	1562	Hochstetter	-19.75825	75.1610817	928001	2017-07-21 18:13:09	202	2017	7	21	20	13	29	928001 2017	535495.913135612	8341951.25980343	172800
1563	1563	Hochstetter	-19.76	75.16153	928001	2017-07-21 18:14:30	202	2017	7	21	20	14	29	928001 2017	535444.849117541	8342000.22155346	172800
1564	1564	Hochstetter	-19.7617	75.1613567	928001	2017-07-21 18:15:43	202	2017	7	21	20	15	29	928001 2017	535396.665893391	8341979.87355199	172800
1565	1565	Hochstetter	-19.7618333	75.1613433	928001	2017-07-21 18:16:57	202	2017	7	21	20	16	29	928001 2017	535392.887273782	8341978.29914386	172800
1566	1566	Hochstetter	-19.7616167	75.1613533	928001	2017-07-21 18:18:11	202	2017	7	21	20	18	29	928001 2017	535399.054617882	8341979.54402115	172800
1567	1567	Hochstetter	-19.7617333	75.1613317	928001	2017-07-21 18:19:25	202	2017	7	21	20	19	29	928001 2017	535395.772415923	8341977.06484862	172800
1568	1568	Hochstetter	-19.7617667	75.1613183	928001	2017-07-21 18:20:39	202	2017	7	21	20	20	29	928001 2017	535394.849040408	8341975.55009708	172800
1569	1569	Hochstetter	-19.7616833	75.1613117	928001	2017-07-21 18:21:46	202	2017	7	21	20	21	29	928001 2017	535397.248087578	8341974.86365483	172800
1570	1570	Hochstetter	-19.7615167	75.1613433	928001	2017-07-21 18:23:00	202	2017	7	21	20	23	29	928001 2017	535401.936032703	8341978.48822068	172800
1571	1571	Hochstetter	-19.7615667	75.1612983	928001	2017-07-21 18:24:12	202	2017	7	21	20	24	29	928001 2017	535400.611881523	8341973.43848672	172800
1572	1572	Hochstetter	-19.7616167	75.1612867	928001	2017-07-21 18:25:25	202	2017	7	21	20	25	29	928001 2017	535399.209865121	8341972.11461309	172800
1573	1573	Hochstetter	-19.7616167	75.16127	928001	2017-07-21 18:26:39	202	2017	7	21	20	26	29	928001 2017	535399.248793476	8341970.25168345	172800
1574	1574	Hochstetter	-19.76165	75.161275	928001	2017-07-21 18:27:52	202	2017	7	21	20	27	29	928001 2017	535398.285385206	8341970.78955896	172800
1575	1575	Hochstetter	-19.76115	75.16129	928001	2017-07-21 18:29:12	202	2017	7	21	20	29	29	928001 2017	535412.540992047	8341972.76152156	172800
1576	1576	Hochstetter	-19.7608333	75.1612233	928001	2017-07-21 18:30:26	202	2017	7	21	20	30	29	928001 2017	535421.74821746	8341965.51020171	172800
1577	1577	Hochstetter	-19.7609167	75.1612333	928001	2017-07-21 18:31:33	202	2017	7	21	20	31	29	928001 2017	535419.341216515	8341966.57588829	172800
1578	1578	Hochstetter	-19.7610833	75.1612617	928001	2017-07-21 18:32:48	202	2017	7	21	20	32	29	928001 2017	535414.513350926	8341969.64443349	172800
1579	1579	Hochstetter	-19.7611333	75.161225	928001	2017-07-21 18:34:01	202	2017	7	21	20	34	29	928001 2017	535413.169873765	8341965.52057671	172800
1580	1580	Hochstetter	-19.7609	75.1612633	928001	2017-07-21 18:35:15	202	2017	7	21	20	35	29	928001 2017	535419.748551675	8341969.93244735	172800
1581	1581	Hochstetter	-19.76085	75.16126	928001	2017-07-21 18:36:27	202	2017	7	21	20	36	29	928001 2017	535421.185308281	8341969.59420358	172800
1582	1582	Hochstetter	-19.7606667	75.161275	928001	2017-07-21 18:37:34	202	2017	7	21	20	37	29	928001 2017	535426.38924863	8341971.3770434	172800
1583	1583	Hochstetter	-19.7627833	75.161455	928001	2017-07-21 18:38:48	202	2017	7	21	20	38	29	928001 2017	535365.475143209	8341990.19252257	172800
1584	1584	Hochstetter	-19.7606667	75.1612867	928001	2017-07-21 18:40:02	202	2017	7	21	20	40	29	928001 2017	535426.361954551	8341972.68220927	172800
1585	1585	Hochstetter	-19.7606	75.161285	928001	2017-07-21 18:41:14	202	2017	7	21	20	41	29	928001 2017	535428.272282743	8341972.53243737	172800
1586	1586	Hochstetter	-19.7605667	75.1612317	928001	2017-07-21 18:42:26	202	2017	7	21	20	42	29	928001 2017	535429.348384573	8341966.60658665	172800
1587	1587	Hochstetter	-19.76055	75.1612383	928001	2017-07-21 18:43:38	202	2017	7	21	20	43	29	928001 2017	535429.810293255	8341967.35281651	172800
1588	1588	Hochstetter	-19.7605667	75.1612383	928001	2017-07-21 18:44:51	202	2017	7	21	20	44	29	928001 2017	535429.332986674	8341967.34283404	172800
1589	1589	Hochstetter	-19.7604333	75.1612317	928001	2017-07-21 18:46:04	202	2017	7	21	20	46	29	928001 2017	535433.161122559	8341966.68633066	172800
1590	1590	Hochstetter	-19.7628333	75.1614633	928001	2017-07-21 18:47:18	202	2017	7	21	20	47	29	928001 2017	535364.026772293	8341991.08857715	172800
1591	1591	Hochstetter	-19.7606167	75.1612333	928001	2017-07-21 18:48:31	202	2017	7	21	20	48	29	928001 2017	535427.915589643	8341966.75518403	172800
1592	1592	Hochstetter	-19.7605833	75.1612067	928001	2017-07-21 18:49:44	202	2017	7	21	20	49	29	928001 2017	535428.932260495	8341963.80784822	172800
1593	1593	Hochstetter	-19.76065	75.1612283	928001	2017-07-21 18:50:58	202	2017	7	21	20	50	29	928001 2017	535426.975498558	8341966.17751687	172800
1594	1594	Hochstetter	-19.76295	75.16142	928001	2017-07-21 18:52:10	202	2017	7	21	20	52	29	928001 2017	535360.792214755	8341986.18871875	172800
1595	1595	Hochstetter	-19.7626667	75.1613783	928001	2017-07-21 18:53:24	202	2017	7	21	20	53	29	928001 2017	535368.986308959	8341981.70600471	172800
1596	1596	Hochstetter	-19.76075	75.1613117	928001	2017-07-21 18:54:39	202	2017	7	21	20	54	29	928001 2017	535423.922828597	8341975.42123868	172800
1597	1597	Hochstetter	-19.7607833	75.1612933	928001	2017-07-21 18:55:53	202	2017	7	21	20	55	29	928001 2017	535423.013998082	8341973.34876832	172800
1598	1598	Hochstetter	-19.7628	75.1613567	928001	2017-07-21 18:57:06	202	2017	7	21	20	57	29	928001 2017	535365.22676545	8341979.21692608	172800
1599	1599	Hochstetter	-19.7610667	75.161475	928001	2017-07-21 18:58:20	202	2017	7	21	20	58	29	928001 2017	535414.490367062	8341993.44853311	172800
1600	1600	Hochstetter	-19.7609333	75.161355	928001	2017-07-21 18:59:32	202	2017	7	21	20	59	29	928001 2017	535418.582923818	8341980.14192583	172800
1601	1601	Hochstetter	-19.7610667	75.161345	928001	2017-07-21 19:00:39	202	2017	7	21	21	0	29	928001 2017	535414.793536916	8341978.94668806	172800
1602	1602	Hochstetter	-19.7614333	75.1613633	928001	2017-07-21 19:01:47	202	2017	7	21	21	1	29	928001 2017	535404.273064016	8341980.76908941	172800
1603	1603	Hochstetter	-19.7612167	75.16136	928001	2017-07-21 19:02:55	202	2017	7	21	21	2	29	928001 2017	535410.471404467	8341980.53035782	172800
1604	1604	Hochstetter	-19.7609333	75.16137	928001	2017-07-21 19:04:03	202	2017	7	21	21	4	29	928001 2017	535418.547938922	8341981.81521556	172800
1605	1605	Hochstetter	-19.76105	75.1614383	928001	2017-07-21 19:05:08	202	2017	7	21	21	5	29	928001 2017	535415.053254636	8341989.36452901	172800
1606	1606	Hochstetter	-19.7608	75.1612983	928001	2017-07-21 19:06:22	202	2017	7	21	21	6	29	928001 2017	535422.52503031	8341973.89655098	172800
1607	1607	Hochstetter	-19.7608167	75.16123	928001	2017-07-21 19:07:36	202	2017	7	21	21	7	29	928001 2017	535422.207038381	8341966.26752499	172800
1608	1608	Hochstetter	-19.7607833	75.1612617	928001	2017-07-21 19:08:50	202	2017	7	21	21	8	29	928001 2017	535423.087708486	8341969.82370481	172800
1609	1609	Hochstetter	-19.7608333	75.1613533	928001	2017-07-21 19:09:57	202	2017	7	21	21	9	29	928001 2017	535421.444990672	8341980.01204551	172800
1610	1610	Hochstetter	-19.7618333	75.16113	928001	2017-07-21 19:11:05	202	2017	7	21	21	11	29	928001 2017	535393.384397383	8341954.50495707	172800
1611	1611	Hochstetter	-19.7626833	75.1611867	928001	2017-07-21 19:12:13	202	2017	7	21	21	12	29	928001 2017	535368.958107024	8341960.32259939	172800
1612	1612	Hochstetter	-19.7607667	75.1612617	928001	2017-07-21 19:13:25	202	2017	7	21	21	13	29	928001 2017	535423.562156247	8341969.83362576	172800
1613	1613	Hochstetter	-19.7609	75.16121	928001	2017-07-21 19:14:37	202	2017	7	21	21	14	29	928001 2017	535419.872867937	8341963.98669128	172800
1614	1614	Hochstetter	-19.7612167	75.1613583	928001	2017-07-21 19:15:44	202	2017	7	21	21	15	29	928001 2017	535410.475368515	8341980.34071829	172800
1615	1615	Hochstetter	-19.7609833	75.1612283	928001	2017-07-21 19:16:53	202	2017	7	21	21	16	29	928001 2017	535417.44936672	8341965.97832728	172800
1616	1616	Hochstetter	-19.7610333	75.1611917	928001	2017-07-21 19:18:12	202	2017	7	21	21	18	29	928001 2017	535416.105660143	8341961.86562344	172800
1617	1617	Hochstetter	-19.7611167	75.16112	928001	2017-07-21 19:19:19	202	2017	7	21	21	19	29	928001 2017	535413.88918053	8341953.81746622	172800
1618	1618	Hochstetter	-19.761	75.1614783	928001	2017-07-21 19:20:33	202	2017	7	21	21	20	29	928001 2017	535416.389009578	8341993.85651112	172800
1619	1619	Hochstetter	-19.7612667	75.16142	928001	2017-07-21 19:21:41	202	2017	7	21	21	21	29	928001 2017	535408.902452031	8341987.19364656	172800
1620	1620	Hochstetter	-19.7612167	75.1614067	928001	2017-07-21 19:22:48	202	2017	7	21	21	22	29	928001 2017	535410.362509726	8341985.73986701	172800
1621	1621	Hochstetter	-19.7612333	75.16144	928001	2017-07-21 19:23:56	202	2017	7	21	21	23	29	928001 2017	535409.810418738	8341989.44465335	172800
1622	1622	Hochstetter	-19.7612167	75.1612233	928001	2017-07-21 19:25:04	202	2017	7	21	21	25	29	928001 2017	535410.790160458	8341965.28110938	172800
1623	1623	Hochstetter	-19.7610833	75.1610183	928001	2017-07-21 19:26:12	202	2017	7	21	21	26	29	928001 2017	535415.080969849	8341942.49251791	172800
1624	1624	Hochstetter	-19.7612333	75.161385	928001	2017-07-21 19:27:20	202	2017	7	21	21	27	29	928001 2017	535409.938665663	8341983.30925703	172800
1625	1625	Hochstetter	-19.7609833	75.1614517	928001	2017-07-21 19:28:32	202	2017	7	21	21	28	29	928001 2017	535416.928346091	8341990.89918941	172800
1626	1626	Hochstetter	-19.761	75.1614433	928001	2017-07-21 19:29:40	202	2017	7	21	21	29	29	928001 2017	535416.470636644	8341989.95216829	172800
1627	1627	Hochstetter	-19.7611333	75.1614017	928001	2017-07-21 19:30:47	202	2017	7	21	21	30	29	928001 2017	535412.757818308	8341985.23193099	172800
1628	1628	Hochstetter	-19.7610167	75.1610333	928001	2017-07-21 19:31:54	202	2017	7	21	21	31	29	928001 2017	535416.949525326	8341944.20560272	172800
1629	1629	Hochstetter	-19.7613667	75.1615267	928001	2017-07-21 19:33:02	202	2017	7	21	21	33	29	928001 2017	535405.795589965	8341999.03657797	172800
1630	1630	Hochstetter	-19.76095	75.1615083	928001	2017-07-21 19:34:11	202	2017	7	21	21	34	29	928001 2017	535417.748079916	8341997.23296779	172800
1631	1631	Hochstetter	-19.7613667	75.161355	928001	2017-07-21 19:35:18	202	2017	7	21	21	35	29	928001 2017	535406.195910488	8341979.88298529	172800
1632	1632	Hochstetter	-19.7607333	75.1613583	928001	2017-07-21 19:36:26	202	2017	7	21	21	36	29	928001 2017	535424.291428964	8341980.62957272	172800
1633	1633	Hochstetter	-19.7608	75.160995	928001	2017-07-21 19:37:34	202	2017	7	21	21	37	29	928001 2017	535423.232500271	8341940.06263464	172800
1634	1634	Hochstetter	-19.7611167	75.1611783	928001	2017-07-21 19:38:42	202	2017	7	21	21	38	29	928001 2017	535413.753226164	8341960.32098593	172800
1635	1635	Hochstetter	-19.7612333	75.161295	928001	2017-07-21 19:39:50	202	2017	7	21	21	39	29	928001 2017	535410.148524195	8341973.26951766	172800
1636	1636	Hochstetter	-19.7607833	75.1614783	928001	2017-07-21 19:41:04	202	2017	7	21	21	41	29	928001 2017	535422.582465429	8341993.9860074	172800
1637	1637	Hochstetter	-19.7607667	75.16136	928001	2017-07-21 19:42:11	202	2017	7	21	21	42	29	928001 2017	535423.332857798	8341980.79925051	172800
1638	1638	Hochstetter	-19.7611833	75.1613317	928001	2017-07-21 19:43:19	202	2017	7	21	21	43	29	928001 2017	535411.492001694	8341977.39337206	172800
1639	1639	Hochstetter	-19.7607	75.1614533	928001	2017-07-21 19:44:28	202	2017	7	21	21	44	29	928001 2017	535425.021563767	8341991.24697608	172800
1640	1640	Hochstetter	-19.7609167	75.1609767	928001	2017-07-21 19:45:35	202	2017	7	21	21	45	29	928001 2017	535419.93969875	8341937.95147934	172800
1641	1641	Hochstetter	-19.7611167	75.16131	928001	2017-07-21 19:46:43	202	2017	7	21	21	46	29	928001 2017	535413.446104415	8341975.01247054	172800
1642	1642	Hochstetter	-19.7606	75.1610083	928001	2017-07-21 19:47:51	202	2017	7	21	21	47	29	928001 2017	535428.917810369	8341941.66582333	172800
1643	1643	Hochstetter	-19.7607333	75.16092	928001	2017-07-21 19:49:06	202	2017	7	21	21	49	29	928001 2017	535425.313851521	8341931.73605081	172800
1644	1644	Hochstetter	-19.7608833	75.160945	928001	2017-07-21 19:50:12	202	2017	7	21	21	50	29	928001 2017	535420.968266053	8341934.4352203	172800
1645	1645	Hochstetter	-19.7614333	75.1614567	928001	2017-07-21 19:51:20	202	2017	7	21	21	51	29	928001 2017	535404.055312582	8341991.18810858	172800
1646	1646	Hochstetter	-19.76075	75.1608817	928001	2017-07-21 19:52:35	202	2017	7	21	21	52	29	928001 2017	535424.925876025	8341927.45360358	172800
1647	1647	Hochstetter	-19.7611	75.16121	928001	2017-07-21 19:53:42	202	2017	7	21	21	53	29	928001 2017	535414.156609976	8341963.86718313	172800
1648	1648	Hochstetter	-19.7605	75.1610433	928001	2017-07-21 19:54:56	202	2017	7	21	21	54	29	928001 2017	535431.694317054	8341945.6299419	172800
1649	1649	Hochstetter	-19.7605333	75.1613517	928001	2017-07-21 19:56:04	202	2017	7	21	21	56	29	928001 2017	535430.023028735	8341980.01286778	172800
1650	1650	Hochstetter	-19.7611167	75.16128	928001	2017-07-21 19:57:17	202	2017	7	21	21	57	29	928001 2017	535413.516063828	8341971.66589089	172800
1651	1651	Hochstetter	-19.7611833	75.161445	928001	2017-07-21 19:58:23	202	2017	7	21	21	58	29	928001 2017	535411.227802398	8341990.03228824	172800
1652	1652	Hochstetter	-19.7659	75.1613333	928001	2017-07-21 19:59:37	202	2017	7	21	21	59	29	928001 2017	535276.679883492	8341974.75923794	172800
1653	1653	Hochstetter	-19.7703167	75.1619533	928001	2017-07-21 20:00:51	202	2017	7	21	22	0	29	928001 2017	535149.010537935	8342041.2980952	172800
1654	1654	Hochstetter	-19.7727333	75.1612967	928001	2017-07-21 20:02:04	202	2017	7	21	22	2	29	928001 2017	535081.460961121	8341966.62065565	172800
1655	1655	Hochstetter	-19.7753333	75.1607033	928001	2017-07-21 20:03:19	202	2017	7	21	22	3	29	928001 2017	535008.517633165	8341898.8877482	172800
1656	1656	Hochstetter	-19.7761167	75.160735	928001	2017-07-21 20:04:26	202	2017	7	21	22	4	29	928001 2017	534986.053167508	8341901.96141949	172800
1657	1657	Hochstetter	-19.7816	75.160625	928001	2017-07-21 20:05:34	202	2017	7	21	22	5	29	928001 2017	534829.579844021	8341886.46117841	172800
1658	1658	Hochstetter	-19.7853333	75.1607483	928001	2017-07-21 20:06:47	202	2017	7	21	22	6	29	928001 2017	534722.59051268	8341898.02529783	172800
1659	1659	Hochstetter	-19.79005	75.1605067	928001	2017-07-21 20:08:00	202	2017	7	21	22	8	29	928001 2017	534588.326124862	8341868.31613789	172800
1660	1660	Hochstetter	-19.7897667	75.159945	928001	2017-07-21 20:09:07	202	2017	7	21	22	9	29	928001 2017	534597.703233185	8341805.8217763	172800
1661	1661	Hochstetter	-19.7917667	75.15948	928001	2017-07-21 20:10:21	202	2017	7	21	22	10	29	928001 2017	534541.592878483	8341752.78282064	172800
1662	1662	Hochstetter	-19.79625	75.160065	928001	2017-07-21 20:11:36	202	2017	7	21	22	11	29	928001 2017	534412.112899859	8341815.43398978	172800
1663	1663	Hochstetter	-19.79665	75.1587883	928001	2017-07-21 20:12:49	202	2017	7	21	22	12	29	928001 2017	534403.571220258	8341672.78090699	172800
1664	1664	Hochstetter	-19.7991	75.1587217	928001	2017-07-21 20:14:02	202	2017	7	21	22	14	29	928001 2017	534333.685605697	8341663.9307918	172800
1665	1665	Hochstetter	-19.8027667	75.1581133	928001	2017-07-21 20:15:10	202	2017	7	21	22	15	29	928001 2017	534230.239132245	8341593.94054582	172800
1666	1666	Hochstetter	-19.8014833	75.1562633	928001	2017-07-21 20:16:23	202	2017	7	21	22	16	29	928001 2017	534271.101853469	8341388.30708961	172800
1667	1667	Hochstetter	-19.80055	75.1553167	928001	2017-07-21 20:17:31	202	2017	7	21	22	17	29	928001 2017	534299.922946085	8341283.24988915	172800
1668	1668	Hochstetter	-19.8055833	75.15475	928001	2017-07-21 20:18:46	202	2017	7	21	22	18	29	928001 2017	534157.281026586	8341217.1255821	172800
1669	1669	Hochstetter	-19.8048	75.1536167	928001	2017-07-21 20:19:53	202	2017	7	21	22	19	29	928001 2017	534182.228162909	8341091.15279369	172800
1670	1670	Hochstetter	-19.8036333	75.15287	928001	2017-07-21 20:21:05	202	2017	7	21	22	21	29	928001 2017	534217.272565071	8341008.52848977	172800
1671	1671	Hochstetter	-19.8021	75.1523017	928001	2017-07-21 20:22:12	202	2017	7	21	22	22	29	928001 2017	534262.402291425	8340946.01802886	172800
1672	1672	Hochstetter	-19.8012833	75.1518433	928001	2017-07-21 20:23:20	202	2017	7	21	22	23	29	928001 2017	534286.792910405	8340895.35391153	172800
1673	1673	Hochstetter	-19.7998833	75.151355	928001	2017-07-21 20:24:33	202	2017	7	21	22	24	29	928001 2017	534327.934935264	8340841.69241032	172800
1674	1674	Hochstetter	-19.7958	75.15037	928001	2017-07-21 20:25:46	202	2017	7	21	22	25	29	928001 2017	534446.950634166	8340734.18073028	172800
1675	1675	Hochstetter	-19.7982833	75.1492867	928001	2017-07-21 20:26:53	202	2017	7	21	22	26	29	928001 2017	534378.373547552	8340611.89273578	172800
1676	1676	Hochstetter	-19.7962167	75.14824	928001	2017-07-21 20:28:01	202	2017	7	21	22	28	29	928001 2017	534439.858304639	8340496.32899572	172800
1677	1677	Hochstetter	-19.7938333	75.1477117	928001	2017-07-21 20:29:09	202	2017	7	21	22	29	29	928001 2017	534509.237259911	8340438.78134142	172800
1678	1678	Hochstetter	-19.7926333	75.1468083	928001	2017-07-21 20:30:16	202	2017	7	21	22	30	29	928001 2017	534545.618638275	8340338.70273599	172800
1679	1679	Hochstetter	-19.78955	75.1456567	928001	2017-07-21 20:31:30	202	2017	7	21	22	31	29	928001 2017	534636.451455967	8340212.03691606	172800
1680	1680	Hochstetter	-19.7863167	75.145525	928001	2017-07-21 20:32:45	202	2017	7	21	22	32	29	928001 2017	534729.259648101	8340199.23716419	172800
1681	1681	Hochstetter	-19.7821	75.1444383	928001	2017-07-21 20:33:53	202	2017	7	21	22	33	29	928001 2017	534852.394814616	8340080.48706373	172800
1682	1682	Hochstetter	-19.7786	75.1438933	928001	2017-07-21 20:35:00	202	2017	7	21	22	35	29	928001 2017	534953.793333044	8340021.7514549	172800
1683	1683	Hochstetter	-19.7777167	75.1436233	928001	2017-07-21 20:36:19	202	2017	7	21	22	36	29	928001 2017	534979.689262965	8339992.15317011	172800
1684	1684	Hochstetter	-19.76985	75.1428967	928001	2017-07-21 20:37:31	202	2017	7	21	22	37	29	928001 2017	535206.473347307	8339915.75608976	172800
1685	1685	Hochstetter	-19.7684667	75.1429517	928001	2017-07-21 20:38:42	202	2017	7	21	22	38	29	928001 2017	535245.930141933	8339922.71354769	172800
1686	1686	Hochstetter	-19.7648	75.1429033	928001	2017-07-21 20:39:56	202	2017	7	21	22	39	29	928001 2017	535350.967873108	8339919.49788071	172800
1687	1687	Hochstetter	-19.7599667	75.1423267	928001	2017-07-21 20:41:03	202	2017	7	21	22	41	29	928001 2017	535490.622161729	8339858.0648469	172800
1688	1688	Hochstetter	-19.7546333	75.1419033	928001	2017-07-21 20:42:18	202	2017	7	21	22	42	29	928001 2017	535644.239411382	8339814.03376414	172800
1689	1689	Hochstetter	-19.7547667	75.1430533	928001	2017-07-21 20:43:32	202	2017	7	21	22	43	29	928001 2017	535637.726544994	8339942.23863664	172800
1690	1690	Hochstetter	-19.74815	75.1439283	928001	2017-07-21 20:44:44	202	2017	7	21	22	44	29	928001 2017	535825.004212543	8340043.83526981	172800
1691	1691	Hochstetter	-19.7426167	75.1434917	928001	2017-07-21 20:45:56	202	2017	7	21	22	45	29	928001 2017	535984.36547947	8339998.48333443	172800
1692	1692	Hochstetter	-19.7372333	75.1428933	928001	2017-07-21 20:47:09	202	2017	7	21	22	47	29	928001 2017	536139.830676988	8339935.00591517	172800
1693	1693	Hochstetter	-19.73385	75.1425467	928001	2017-07-21 20:48:16	202	2017	7	21	22	48	29	928001 2017	536237.471551184	8339898.40768343	172800
1694	1694	Hochstetter	-19.7277667	75.14244	928001	2017-07-21 20:49:29	202	2017	7	21	22	49	29	928001 2017	536411.807543424	8339890.23300846	172800
1695	1695	Hochstetter	-19.72525	75.141775	928001	2017-07-21 20:50:42	202	2017	7	21	22	50	29	928001 2017	536485.42166981	8339817.59896329	172800
1696	1696	Hochstetter	-19.7223333	75.141585	928001	2017-07-21 20:51:56	202	2017	7	21	22	51	29	928001 2017	536569.347274075	8339798.20158441	172800
1697	1697	Hochstetter	-19.7181667	75.1416917	928001	2017-07-21 20:53:04	202	2017	7	21	22	53	29	928001 2017	536688.328928117	8339812.67874279	172800
1698	1698	Hochstetter	-19.7161667	75.1418233	928001	2017-07-21 20:54:18	202	2017	7	21	22	54	29	928001 2017	536745.246146862	8339828.59766344	172800
1699	1699	Hochstetter	-19.7183667	75.1417817	928001	2017-07-21 20:55:26	202	2017	7	21	22	55	29	928001 2017	536682.388305045	8339822.59454493	172800
1700	1700	Hochstetter	-19.71595	75.141275	928001	2017-07-21 20:56:33	202	2017	7	21	22	56	29	928001 2017	536752.772638603	8339767.56870815	172800
1701	1701	Hochstetter	-19.7144167	75.1415883	928001	2017-07-21 20:57:47	202	2017	7	21	22	57	29	928001 2017	536795.895110258	8339803.46879762	172800
1702	1702	Hochstetter	-19.7173	75.1416217	928001	2017-07-21 20:59:02	202	2017	7	21	22	59	29	928001 2017	536713.300807723	8339805.40679606	172800
1703	1703	Hochstetter	-19.7163167	75.1417783	928001	2017-07-21 21:00:15	202	2017	7	21	23	0	29	928001 2017	536741.062268004	8339823.48489828	172800
1704	1704	Hochstetter	-19.7095833	75.1414167	928001	2017-07-21 21:01:23	202	2017	7	21	23	1	29	928001 2017	536934.632916855	8339787.33269308	172800
1705	1705	Hochstetter	-19.7064333	75.14135	928001	2017-07-21 21:02:30	202	2017	7	21	23	2	29	928001 2017	537024.942117052	8339781.85740677	172800
1706	1706	Hochstetter	-19.7043667	75.14106	928001	2017-07-21 21:03:38	202	2017	7	21	23	3	29	928001 2017	537084.791535609	8339750.7996625	172800
1707	1707	Hochstetter	-19.6994167	75.1404833	928001	2017-07-21 21:04:46	202	2017	7	21	23	4	29	928001 2017	537227.865517856	8339689.57143259	172800
1708	1708	Hochstetter	-19.6937833	75.140555	928001	2017-07-21 21:05:54	202	2017	7	21	23	5	29	928001 2017	537388.915342981	8339701.1151899	172800
1709	1709	Hochstetter	-19.6875833	75.1405833	928001	2017-07-21 21:07:01	202	2017	7	21	23	7	29	928001 2017	537566.286245871	8339708.19198282	172800
1710	1710	Hochstetter	-19.6814833	75.14067	928001	2017-07-21 21:08:10	202	2017	7	21	23	8	29	928001 2017	537740.649251068	8339721.73813934	172800
1711	1711	Hochstetter	-19.6793167	75.1405517	928001	2017-07-21 21:09:16	202	2017	7	21	23	9	29	928001 2017	537802.949594779	8339709.92242441	172800
1712	1712	Hochstetter	-19.6774333	75.139925	928001	2017-07-21 21:10:25	202	2017	7	21	23	10	29	928001 2017	537858.411318327	8339641.21644929	172800
1713	1713	Hochstetter	-19.67265	75.13926	928001	2017-07-21 21:11:33	202	2017	7	21	23	11	29	928001 2017	537996.973149787	8339570.09676973	172800
1714	1714	Hochstetter	-19.6667167	75.13796	928001	2017-07-21 21:12:53	202	2017	7	21	23	12	29	928001 2017	538170.056555951	8339428.8950289	172800
1715	1715	Hochstetter	-19.6645833	75.1381917	928001	2017-07-21 21:14:01	202	2017	7	21	23	14	29	928001 2017	538230.540896256	8339456.11572102	172800
1716	1716	Hochstetter	-19.6588333	75.1377267	928001	2017-07-21 21:15:06	202	2017	7	21	23	15	29	928001 2017	538396.300597778	8339407.96205281	172800
1717	1717	Hochstetter	-19.6521333	75.1369033	928001	2017-07-21 21:16:21	202	2017	7	21	23	16	29	928001 2017	538590.17325223	8339320.46388918	172800
1718	1718	Hochstetter	-19.64855	75.1370067	928001	2017-07-21 21:17:27	202	2017	7	21	23	17	29	928001 2017	538692.485619422	8339334.33381649	172800
1719	1719	Hochstetter	-19.6433333	75.1373033	928001	2017-07-21 21:18:36	202	2017	7	21	23	18	29	928001 2017	538841.060038054	8339370.83061078	172800
1720	1720	Hochstetter	-19.6384333	75.13625	928001	2017-07-21 21:19:44	202	2017	7	21	23	19	29	928001 2017	538984.022209768	8339256.55387209	172800
1721	1721	Hochstetter	-19.63505	75.135705	928001	2017-07-21 21:20:58	202	2017	7	21	23	20	29	928001 2017	539082.276152755	8339197.9882304	172800
1722	1722	Hochstetter	-19.6357333	75.136275	928001	2017-07-21 21:22:06	202	2017	7	21	23	22	29	928001 2017	539061.25103785	8339261.1199741	172800
1723	1723	Hochstetter	-19.6302333	75.13604	928001	2017-07-21 21:23:20	202	2017	7	21	23	23	29	928001 2017	539219.305122788	8339238.537878	172800
1724	1724	Hochstetter	-19.6283167	75.1368183	928001	2017-07-21 21:24:27	202	2017	7	21	23	24	29	928001 2017	539272.163041124	8339326.6240906	172800
1725	1725	Hochstetter	-19.6237	75.1368217	928001	2017-07-21 21:25:40	202	2017	7	21	23	25	29	928001 2017	539404.311242206	8339330.06711448	172800
1726	1726	Hochstetter	-19.6199333	75.135685	928001	2017-07-21 21:26:54	202	2017	7	21	23	26	29	928001 2017	539515.088542321	8339205.77898432	172800
1727	1727	Hochstetter	-19.6219167	75.1345917	928001	2017-07-21 21:28:09	202	2017	7	21	23	28	29	928001 2017	539461.143525546	8339082.5034126	172800
1728	1728	Hochstetter	-19.6204333	75.1332983	928001	2017-07-21 21:29:22	202	2017	7	21	23	29	29	928001 2017	539506.971487582	8338939.2165885	172800
1729	1729	Hochstetter	-19.6174	75.1327317	928001	2017-07-21 21:30:30	202	2017	7	21	23	30	29	928001 2017	539595.296541436	8338878.0379546	172800
1730	1730	Hochstetter	-19.6152667	75.132455	928001	2017-07-21 21:31:44	202	2017	7	21	23	31	29	928001 2017	539657.101396372	8338848.59900885	172800
1731	1731	Hochstetter	-19.6129833	75.1332167	928001	2017-07-21 21:32:51	202	2017	7	21	23	32	29	928001 2017	539720.49578295	8338935.09292858	172800
1732	1732	Hochstetter	-19.60995	75.134305	928001	2017-07-21 21:34:05	202	2017	7	21	23	34	29	928001 2017	539804.499541247	8339058.52374967	172800
1733	1733	Hochstetter	-19.6094667	75.1350533	928001	2017-07-21 21:35:18	202	2017	7	21	23	35	29	928001 2017	539816.378265811	8339142.31859797	172800
1734	1734	Hochstetter	-19.6102833	75.13623	928001	2017-07-21 21:36:31	202	2017	7	21	23	36	29	928001 2017	539789.922096589	8339273.02710297	172800
1735	1735	Hochstetter	-19.6082	75.137495	928001	2017-07-21 21:37:43	202	2017	7	21	23	37	29	928001 2017	539846.246642564	8339415.53286652	172800
1736	1736	Hochstetter	-19.6042333	75.1383667	928001	2017-07-21 21:38:55	202	2017	7	21	23	38	29	928001 2017	539957.501043387	8339515.43801954	172800
1737	1737	Hochstetter	-19.6025333	75.1395283	928001	2017-07-21 21:40:02	202	2017	7	21	23	40	29	928001 2017	540003.104436883	8339646.15680633	172800
1738	1738	Hochstetter	-19.5970833	75.14	928001	2017-07-21 21:41:09	202	2017	7	21	23	41	29	928001 2017	540157.840583516	8339702.45819396	172800
1739	1739	Hochstetter	-19.59345	75.1412567	928001	2017-07-21 21:42:17	202	2017	7	21	23	42	29	928001 2017	540258.497141945	8339845.1025625	172800
1740	1740	Hochstetter	-19.5931	75.141405	928001	2017-07-21 21:43:44	202	2017	7	21	23	43	29	928001 2017	540268.120456896	8339861.88255828	172800
1741	1741	Hochstetter	-19.5927667	75.142375	928001	2017-07-21 21:44:57	202	2017	7	21	23	44	29	928001 2017	540275.089329395	8339970.30852823	172800
1742	1742	Hochstetter	-19.5891833	75.1433767	928001	2017-07-21 21:46:11	202	2017	7	21	23	46	29	928001 2017	540374.968580129	8340084.48175318	172800
1743	1743	Hochstetter	-19.58585	75.1446733	928001	2017-07-21 21:47:19	202	2017	7	21	23	47	29	928001 2017	540466.893590032	8340231.38493565	172800
1744	1744	Hochstetter	-19.5864333	75.1464567	928001	2017-07-21 21:48:39	202	2017	7	21	23	48	29	928001 2017	540445.460157793	8340429.91735122	172800
1745	1745	Hochstetter	-19.5885667	75.1480367	928001	2017-07-21 21:49:47	202	2017	7	21	23	49	29	928001 2017	540380.231942815	8340604.70507686	172800
1746	1746	Hochstetter	-19.5915167	75.1493017	928001	2017-07-21 21:50:54	202	2017	7	21	23	50	29	928001 2017	540292.495503454	8340743.80309292	172800
1747	1747	Hochstetter	-19.5905333	75.1504533	928001	2017-07-21 21:52:02	202	2017	7	21	23	52	29	928001 2017	540317.567636027	8340872.92804244	172800
1748	1748	Hochstetter	-19.5898833	75.1509017	928001	2017-07-21 21:53:10	202	2017	7	21	23	53	29	928001 2017	540334.967410052	8340923.3874325	172800
1749	1749	Hochstetter	-19.5871333	75.1516583	928001	2017-07-21 21:54:24	202	2017	7	21	23	54	29	928001 2017	540411.602517789	8341009.65610937	172800
1750	1750	Hochstetter	-19.5913667	75.1526883	928001	2017-07-21 21:55:38	202	2017	7	21	23	55	29	928001 2017	540287.806776677	8341121.66649345	172800
1751	1751	Hochstetter	-19.5916667	75.1536517	928001	2017-07-21 21:56:45	202	2017	7	21	23	56	29	928001 2017	540276.674304564	8341228.92598195	172800
1752	1752	Hochstetter	-19.5968	75.1551317	928001	2017-07-21 21:57:59	202	2017	7	21	23	57	29	928001 2017	540125.984601434	8341390.53255243	172800
1753	1753	Hochstetter	-19.59935	75.1561167	928001	2017-07-21 21:59:13	202	2017	7	21	23	59	29	928001 2017	540050.48046471	8341498.68094283	172800
1754	1754	Hochstetter	-19.6020167	75.1575467	928001	2017-07-21 22:00:27	203	2017	7	22	0	0	29	928001 2017	539970.478585762	8341656.39214242	172800
1755	1755	Hochstetter	-19.6043167	75.1589283	928001	2017-07-21 22:01:41	203	2017	7	22	0	1	29	928001 2017	539901.099838508	8341808.95507921	172800
1756	1756	Hochstetter	-19.6058333	75.1599633	928001	2017-07-21 22:02:53	203	2017	7	22	0	2	29	928001 2017	539855.033231899	8341923.38540476	172800
1757	1757	Hochstetter	-19.60575	75.16128	928001	2017-07-21 22:04:05	203	2017	7	22	0	4	29	928001 2017	539853.958586205	8342070.31483837	172800
1758	1758	Hochstetter	-19.6013167	75.1610333	928001	2017-07-21 22:05:17	203	2017	7	22	0	5	29	928001 2017	539981.309971372	8342045.78203644	172800
1759	1759	Hochstetter	-19.6002667	75.16216	928001	2017-07-21 22:06:31	203	2017	7	22	0	6	29	928001 2017	540008.350455149	8342172.16989987	172800
1760	1760	Hochstetter	-19.5968333	75.1630683	928001	2017-07-21 22:07:44	203	2017	7	22	0	7	29	928001 2017	540104.07074706	8342275.80779016	172800
1761	1761	Hochstetter	-19.5984167	75.1639433	928001	2017-07-21 22:08:56	203	2017	7	22	0	8	29	928001 2017	540056.5148067	8342372.34006179	172800
1762	1762	Hochstetter	-19.5983667	75.164015	928001	2017-07-21 22:10:09	203	2017	7	22	0	10	29	928001 2017	540057.754364702	8342380.37172602	172800
1763	1763	Hochstetter	-19.59875	75.1639583	928001	2017-07-21 22:11:23	203	2017	7	22	0	11	29	928001 2017	540046.951354028	8342373.78803006	172800
1764	1764	Hochstetter	-19.5994333	75.1642933	928001	2017-07-21 22:12:36	203	2017	7	22	0	12	29	928001 2017	540026.543230201	8342410.6944963	172800
1765	1765	Hochstetter	-19.5981333	75.16386	928001	2017-07-21 22:13:50	203	2017	7	22	0	13	29	928001 2017	540064.832634821	8342363.23980224	172800
1766	1766	Hochstetter	-19.5981	75.1638117	928001	2017-07-21 22:15:04	203	2017	7	22	0	15	29	928001 2017	540065.911626861	8342357.8746249	172800
1767	1767	Hochstetter	-19.5987167	75.16395	928001	2017-07-21 22:16:24	203	2017	7	22	0	16	29	928001 2017	540047.92477741	8342372.88469536	172800
1768	1768	Hochstetter	-19.5995167	75.164255	928001	2017-07-21 22:17:37	203	2017	7	22	0	17	29	928001 2017	540024.261134288	8342406.3659494	172800
1769	1769	Hochstetter	-19.5994667	75.163945	928001	2017-07-21 22:18:51	203	2017	7	22	0	18	29	928001 2017	540026.50707169	8342371.82033609	172800
1770	1770	Hochstetter	-19.5984	75.163925	928001	2017-07-21 22:20:11	203	2017	7	22	0	20	29	928001 2017	540057.040281437	8342370.31005025	172800
1771	1771	Hochstetter	-19.5986167	75.163925	928001	2017-07-21 22:21:25	203	2017	7	22	0	21	29	928001 2017	540050.848174963	8342370.16360755	172800
1772	1772	Hochstetter	-19.5991333	75.1642967	928001	2017-07-21 22:22:38	203	2017	7	22	0	22	29	928001 2017	540035.106426354	8342411.27637293	172800
1773	1773	Hochstetter	-19.6009333	75.1648833	928001	2017-07-21 22:23:52	203	2017	7	22	0	23	29	928001 2017	539982.128640602	8342475.49445565	172800
1774	1774	Hochstetter	-19.6058333	75.1658317	928001	2017-07-21 22:25:05	203	2017	7	22	0	25	29	928001 2017	539839.633018994	8342577.98566555	172800
1775	1775	Hochstetter	-19.6091	75.1663617	928001	2017-07-21 22:26:19	203	2017	7	22	0	26	29	928001 2017	539744.912307105	8342634.91224476	172800
1776	1776	Hochstetter	-19.6086	75.1667533	928001	2017-07-21 22:27:27	203	2017	7	22	0	27	29	928001 2017	539758.171707976	8342678.92931357	172800
1777	1777	Hochstetter	-19.6110333	75.1673283	928001	2017-07-21 22:28:39	203	2017	7	22	0	28	29	928001 2017	539687.150549189	8342741.43793265	172800
1778	1778	Hochstetter	-19.6127	75.16801	928001	2017-07-21 22:29:53	203	2017	7	22	0	29	29	928001 2017	539637.755587698	8342816.36412969	172800
1779	1779	Hochstetter	-19.6155667	75.16908	928001	2017-07-21 22:31:06	203	2017	7	22	0	31	29	928001 2017	539553.074041997	8342933.8043106	172800
1780	1780	Hochstetter	-19.6143333	75.1698883	928001	2017-07-21 22:32:20	203	2017	7	22	0	32	29	928001 2017	539586.197822847	8343024.7912613	172800
1781	1781	Hochstetter	-19.61625	75.1705817	928001	2017-07-21 22:33:26	203	2017	7	22	0	33	29	928001 2017	539529.644012512	8343100.8587385	172800
1782	1782	Hochstetter	-19.6164	75.1712383	928001	2017-07-21 22:34:39	203	2017	7	22	0	34	29	928001 2017	539523.649584089	8343174.00055201	172800
1783	1783	Hochstetter	-19.6214167	75.171875	928001	2017-07-21 22:35:46	203	2017	7	22	0	35	29	928001 2017	539378.715320384	8343241.68337546	172800
1784	1784	Hochstetter	-19.6255167	75.1729033	928001	2017-07-21 22:36:55	203	2017	7	22	0	36	29	928001 2017	539258.959358525	8343353.66763628	172800
1785	1785	Hochstetter	-19.6290833	75.1741417	928001	2017-07-21 22:38:09	203	2017	7	22	0	38	29	928001 2017	539153.908682971	8343489.4488342	172800
1786	1786	Hochstetter	-19.6294833	75.175245	928001	2017-07-21 22:39:23	203	2017	7	22	0	39	29	928001 2017	539139.640027483	8343612.25520532	172800
1787	1787	Hochstetter	-19.6296833	75.1761583	928001	2017-07-21 22:40:31	203	2017	7	22	0	40	29	928001 2017	539131.573428946	8343713.99967269	172800
1788	1788	Hochstetter	-19.62835	75.1758633	928001	2017-07-21 22:41:45	203	2017	7	22	0	41	29	928001 2017	539170.40331513	8343681.97386186	172800
1789	1789	Hochstetter	-19.6284833	75.175915	928001	2017-07-21 22:42:52	203	2017	7	22	0	42	29	928001 2017	539166.463801605	8343687.6527812	172800
1790	1790	Hochstetter	-19.6292167	75.17605	928001	2017-07-21 22:44:06	203	2017	7	22	0	44	29	928001 2017	539145.175183616	8343702.22718551	172800
1791	1791	Hochstetter	-19.6284833	75.1757617	928001	2017-07-21 22:45:15	203	2017	7	22	0	45	29	928001 2017	539166.859589803	8343670.55252236	172800
1792	1792	Hochstetter	-19.62845	75.17577	928001	2017-07-21 22:46:21	203	2017	7	22	0	46	29	928001 2017	539167.788961775	8343671.50037476	172800
1793	1793	Hochstetter	-19.6282833	75.1758817	928001	2017-07-21 22:47:26	203	2017	7	22	0	47	29	928001 2017	539172.260248347	8343684.07042302	172800
1794	1794	Hochstetter	-19.6285167	75.1758567	928001	2017-07-21 22:48:34	203	2017	7	22	0	48	29	928001 2017	539165.660669287	8343681.12747949	172800
1795	1795	Hochstetter	-19.6290333	75.1758	928001	2017-07-21 22:49:47	203	2017	7	22	0	49	29	928001 2017	539151.05681943	8343674.46140236	172800
1796	1796	Hochstetter	-19.6289667	75.1757917	928001	2017-07-21 22:50:59	203	2017	7	22	0	50	29	928001 2017	539152.979838948	8343673.57955268	172800
1797	1797	Hochstetter	-19.6289167	75.1757633	928001	2017-07-21 22:52:07	203	2017	7	22	0	52	29	928001 2017	539154.480765605	8343670.44462977	172800
1798	1798	Hochstetter	-19.6280833	75.1756433	928001	2017-07-21 22:53:21	203	2017	7	22	0	53	29	928001 2017	539178.586398767	8343657.60965966	172800
1799	1799	Hochstetter	-19.6286167	75.1760217	928001	2017-07-21 22:54:28	203	2017	7	22	0	54	29	928001 2017	539162.379473916	8343699.4667662	172800
1800	1800	Hochstetter	-19.6287667	75.17615	928001	2017-07-21 22:55:42	203	2017	7	22	0	55	29	928001 2017	539157.765482667	8343713.67922342	172800
1801	1801	Hochstetter	-19.6291333	75.176165	928001	2017-07-21 22:57:01	203	2017	7	22	0	57	29	928001 2017	539147.259659815	8343715.11025811	172800
1802	1802	Hochstetter	-19.6289333	75.176215	928001	2017-07-21 22:58:14	203	2017	7	22	0	58	29	928001 2017	539152.840980377	8343720.81975756	172800
1803	1803	Hochstetter	-19.6287333	75.1761583	928001	2017-07-21 22:59:22	203	2017	7	22	0	59	29	928001 2017	539158.697689972	8343714.62713695	172800
1804	1804	Hochstetter	-19.6284833	75.1757167	928001	2017-07-21 23:00:40	203	2017	7	22	1	0	29	928001 2017	539166.975770237	8343665.53287695	172800
1805	1805	Hochstetter	-19.62885	75.17616	928001	2017-07-21 23:01:53	203	2017	7	22	1	1	29	928001 2017	539155.361301274	8343714.73966557	172800
1806	1806	Hochstetter	-19.62875	75.1760467	928001	2017-07-21 23:03:07	203	2017	7	22	1	3	29	928001 2017	539158.508946043	8343702.16738083	172800
1807	1807	Hochstetter	-19.6282	75.1759783	928001	2017-07-21 23:04:20	203	2017	7	22	1	4	29	928001 2017	539174.389207894	8343694.900986	172800
1808	1808	Hochstetter	-19.62845	75.1761183	928001	2017-07-21 23:05:28	203	2017	7	22	1	5	29	928001 2017	539166.889702516	8343710.35243043	172800
1809	1809	Hochstetter	-19.62865	75.1759817	928001	2017-07-21 23:06:35	203	2017	7	22	1	6	29	928001 2017	539161.531947898	8343694.98285511	172800
1810	1810	Hochstetter	-19.6287333	75.1760183	928001	2017-07-21 23:07:49	203	2017	7	22	1	7	29	928001 2017	539159.059074928	8343699.01046047	172800
1811	1811	Hochstetter	-19.6283667	75.1760633	928001	2017-07-21 23:08:57	203	2017	7	22	1	8	29	928001 2017	539169.410088125	8343704.27235929	172800
1812	1812	Hochstetter	-19.6286667	75.1759667	928001	2017-07-21 23:10:05	203	2017	7	22	1	10	29	928001 2017	539161.093848162	8343693.29860513	172800
1813	1813	Hochstetter	-19.6286167	75.1759717	928001	2017-07-21 23:11:13	203	2017	7	22	1	11	29	928001 2017	539162.50855089	8343693.88938202	172800
1814	1814	Hochstetter	-19.6285	75.1762383	928001	2017-07-21 23:12:25	203	2017	7	22	1	12	29	928001 2017	539165.152295087	8343723.70510991	172800
1815	1815	Hochstetter	-19.6285	75.1763483	928001	2017-07-21 23:13:32	203	2017	7	22	1	13	29	928001 2017	539164.868301187	8343735.97535489	172800
1816	1816	Hochstetter	-19.6284667	75.1762633	928001	2017-07-21 23:14:40	203	2017	7	22	1	14	29	928001 2017	539166.038520929	8343726.51580771	172800
1817	1817	Hochstetter	-19.6288167	75.1761083	928001	2017-07-21 23:15:54	203	2017	7	22	1	15	29	928001 2017	539156.445523981	8343708.99465013	172800
1818	1818	Hochstetter	-19.62845	75.1762467	928001	2017-07-21 23:17:08	203	2017	7	22	1	17	29	928001 2017	539166.558192271	8343724.67515235	172800
1819	1819	Hochstetter	-19.6284333	75.1762733	928001	2017-07-21 23:18:15	203	2017	7	22	1	18	29	928001 2017	539166.9663271	8343727.65335687	172800
1820	1820	Hochstetter	-19.6288667	75.17608	928001	2017-07-21 23:19:28	203	2017	7	22	1	19	29	928001 2017	539155.090971064	8343705.80481701	172800
1821	1821	Hochstetter	-19.6288833	75.1760833	928001	2017-07-21 23:20:36	203	2017	7	22	1	20	29	928001 2017	539154.608490475	8343706.16195757	172800
1822	1822	Hochstetter	-19.6284833	75.176335	928001	2017-07-21 23:21:44	203	2017	7	22	1	21	29	928001 2017	539165.379448918	8343734.50280652	172800
1823	1823	Hochstetter	-19.62845	75.1762783	928001	2017-07-21 23:22:50	203	2017	7	22	1	22	29	928001 2017	539166.476605607	8343728.20005902	172800
1824	1824	Hochstetter	-19.6284167	75.1762633	928001	2017-07-21 23:23:56	203	2017	7	22	1	23	29	928001 2017	539167.466103335	8343726.54885039	172800
1825	1825	Hochstetter	-19.6283667	75.1762633	928001	2017-07-21 23:25:04	203	2017	7	22	1	25	29	928001 2017	539168.893685716	8343726.58189429	172800
1826	1826	Hochstetter	-19.62885	75.1760567	928001	2017-07-21 23:26:12	203	2017	7	22	1	26	29	928001 2017	539155.62792908	8343703.21678878	172800
1827	1827	Hochstetter	-19.6284167	75.1763033	928001	2017-07-21 23:27:26	203	2017	7	22	1	27	29	928001 2017	539167.36282656	8343731.01075752	172800
1828	1828	Hochstetter	-19.6283667	75.1762367	928001	2017-07-21 23:28:39	203	2017	7	22	1	28	29	928001 2017	539168.962367264	8343723.61472611	172800
1829	1829	Hochstetter	-19.6285	75.1762033	928001	2017-07-21 23:29:59	203	2017	7	22	1	29	29	928001 2017	539165.242656751	8343719.80094108	172800
1830	1830	Hochstetter	-19.6288667	75.176055	928001	2017-07-21 23:31:12	203	2017	7	22	1	31	29	928001 2017	539155.155497808	8343703.01612465	172800
1831	1831	Hochstetter	-19.6285167	75.1762283	928001	2017-07-21 23:32:27	203	2017	7	22	1	32	29	928001 2017	539164.701299071	8343722.57859736	172800
1832	1832	Hochstetter	-19.62845	75.1763167	928001	2017-07-21 23:33:32	203	2017	7	22	1	33	29	928001 2017	539166.377462303	8343732.48348991	172800
1833	1833	Hochstetter	-19.6284333	75.1762933	928001	2017-07-21 23:34:38	203	2017	7	22	1	34	29	928001 2017	539166.914689337	8343729.88431045	172800
1834	1834	Hochstetter	-19.6284333	75.1762917	928001	2017-07-21 23:35:44	203	2017	7	22	1	35	29	928001 2017	539166.918820358	8343729.70583417	172800
1835	1835	Hochstetter	-19.6284333	75.1762617	928001	2017-07-21 23:36:50	203	2017	7	22	1	36	29	928001 2017	539166.996277	8343726.3594038	172800
1836	1836	Hochstetter	-19.6283667	75.1762267	928001	2017-07-21 23:37:58	203	2017	7	22	1	37	29	928001 2017	539168.988187393	8343722.49924935	172800
1837	1837	Hochstetter	-19.62915	75.1760383	928001	2017-07-21 23:39:05	203	2017	7	22	1	39	29	928001 2017	539147.109798112	8343700.96613305	172800
1838	1838	Hochstetter	-19.6287667	75.1760783	928001	2017-07-21 23:40:19	203	2017	7	22	1	40	29	928001 2017	539157.950558906	8343705.68125399	172800
1839	1839	Hochstetter	-19.6282833	75.1761117	928001	2017-07-21 23:41:27	203	2017	7	22	1	41	29	928001 2017	539171.666349937	8343709.72638713	172800
1840	1840	Hochstetter	-19.6287833	75.1759967	928001	2017-07-21 23:42:40	203	2017	7	22	1	42	29	928001 2017	539157.687223782	8343696.5679948	172800
1841	1841	Hochstetter	-19.6287667	75.1759283	928001	2017-07-21 23:43:48	203	2017	7	22	1	43	29	928001 2017	539158.337747488	8343688.94910053	172800
1842	1842	Hochstetter	-19.6284	75.1762067	928001	2017-07-21 23:45:01	203	2017	7	22	1	45	29	928001 2017	539168.089054237	8343720.2462884	172800
1843	1843	Hochstetter	-19.62835	75.1762633	928001	2017-07-21 23:46:08	203	2017	7	22	1	46	29	928001 2017	539169.370498225	8343726.59293121	172800
1844	1844	Hochstetter	-19.6284	75.1762717	928001	2017-07-21 23:47:16	203	2017	7	22	1	47	29	928001 2017	539167.921227468	8343727.49688741	172800
1845	1845	Hochstetter	-19.6288333	75.17614	928001	2017-07-21 23:48:30	203	2017	7	22	1	48	29	928001 2017	539155.889739787	8343712.51974481	172800
1846	1846	Hochstetter	-19.6287	75.176005	928001	2017-07-21 23:49:43	203	2017	7	22	1	49	29	928001 2017	539160.044192654	8343697.54887858	172800
1847	1847	Hochstetter	-19.6283833	75.1761133	928001	2017-07-21 23:50:51	203	2017	7	22	1	50	29	928001 2017	539168.807025534	8343709.8387722	172800
1848	1848	Hochstetter	-19.6287167	75.1760217	928001	2017-07-21 23:51:59	203	2017	7	22	1	51	29	928001 2017	539159.524263396	8343699.40069068	172800
1849	1849	Hochstetter	-19.6288	75.1761517	928001	2017-07-21 23:53:06	203	2017	7	22	1	53	29	928001 2017	539156.810317531	8343713.84685339	172800
1850	1850	Hochstetter	-19.6285	75.1760983	928001	2017-07-21 23:54:14	203	2017	7	22	1	54	29	928001 2017	539165.513741656	8343708.08843466	172800
1851	1851	Hochstetter	-19.6283333	75.1762267	928001	2017-07-21 23:55:22	203	2017	7	22	1	55	29	928001 2017	539169.94181471	8343722.5213234	172800
1852	1852	Hochstetter	-19.62865	75.17605	928001	2017-07-21 23:56:36	203	2017	7	22	1	56	29	928001 2017	539161.355633018	8343702.60156201	172800
1853	1853	Hochstetter	-19.6283333	75.1761933	928001	2017-07-21 23:57:48	203	2017	7	22	1	57	29	928001 2017	539170.028056031	8343718.79563108	172800
1854	1854	Hochstetter	-19.6287167	75.1760483	928001	2017-07-21 23:59:01	203	2017	7	22	1	59	29	928001 2017	539159.45559944	8343702.36785918	172800
1855	1855	Hochstetter	-19.6283333	75.1761433	928001	2017-07-22 00:00:14	203	2017	7	22	2	0	29	928001 2017	539170.157159779	8343713.2182474	172800
1856	1856	Hochstetter	-19.6283	75.1761267	928001	2017-07-22 00:01:27	203	2017	7	22	2	1	29	928001 2017	539171.150800618	8343711.38856464	172800
1857	1857	Hochstetter	-19.6283333	75.1761583	928001	2017-07-22 00:02:47	203	2017	7	22	2	2	29	928001 2017	539170.118428658	8343714.8914625	172800
1858	1858	Hochstetter	-19.6285833	75.1760783	928001	2017-07-22 00:03:59	203	2017	7	22	2	3	29	928001 2017	539163.186995479	8343705.80243533	172800
1859	1859	Hochstetter	-19.6286	75.1760467	928001	2017-07-22 00:05:12	203	2017	7	22	2	5	29	928001 2017	539162.791754779	8343702.26649335	172800
1860	1860	Hochstetter	-19.6283167	75.176175	928001	2017-07-22 00:06:21	203	2017	7	22	2	6	29	928001 2017	539170.549268104	8343716.76527982	172800
1861	1861	Hochstetter	-19.6283333	75.1761117	928001	2017-07-22 00:07:28	203	2017	7	22	2	7	29	928001 2017	539170.238753333	8343709.69334092	172800
1862	1862	Hochstetter	-19.6286	75.1760333	928001	2017-07-22 00:08:41	203	2017	7	22	2	8	29	928001 2017	539162.826347836	8343700.7717544	172800
1863	1863	Hochstetter	-19.6286333	75.1760083	928001	2017-07-22 00:09:55	203	2017	7	22	2	9	29	928001 2017	539161.94010119	8343697.96105835	172800
1864	1864	Hochstetter	-19.6283	75.17607	928001	2017-07-22 00:11:09	203	2017	7	22	2	11	29	928001 2017	539171.297207775	8343705.06381166	172800
1865	1865	Hochstetter	-19.6282333	75.176085	928001	2017-07-22 00:12:14	203	2017	7	22	2	12	29	928001 2017	539173.16289292	8343706.78111178	172800
1866	1866	Hochstetter	-19.6288833	75.1763383	928001	2017-07-22 00:13:20	203	2017	7	22	2	13	29	928001 2017	539153.950325208	8343734.60662014	172800
1867	1867	Hochstetter	-19.6315667	75.1771267	928001	2017-07-22 00:14:28	203	2017	7	22	2	14	29	928001 2017	539075.304246715	8343820.77989188	172800
1868	1868	Hochstetter	-19.6342167	75.1778583	928001	2017-07-22 00:15:42	203	2017	7	22	2	15	29	928001 2017	538997.765607504	8343900.64286406	172800
1869	1869	Hochstetter	-19.6366833	75.178085	928001	2017-07-22 00:16:56	203	2017	7	22	2	16	29	928001 2017	538926.765540155	8343924.3092268	172800
1870	1870	Hochstetter	-19.6410833	75.17826	928001	2017-07-22 00:18:08	203	2017	7	22	2	18	29	928001 2017	538800.705233159	8343940.94486266	172800
1871	1871	Hochstetter	-19.64595	75.1779967	928001	2017-07-22 00:19:20	203	2017	7	22	2	19	29	928001 2017	538662.441596834	8343908.39372639	172800
1872	1872	Hochstetter	-19.6501333	75.1781233	928001	2017-07-22 00:20:33	203	2017	7	22	2	20	29	928001 2017	538542.692592939	8343919.79101674	172800
1873	1873	Hochstetter	-19.6523167	75.1778667	928001	2017-07-22 00:21:40	203	2017	7	22	2	21	29	928001 2017	538481.011039417	8343889.74885169	172800
1874	1874	Hochstetter	-19.6536167	75.1769767	928001	2017-07-22 00:22:47	203	2017	7	22	2	22	29	928001 2017	538446.153198355	8343789.62684172	172800
1875	1875	Hochstetter	-19.6567333	75.1763517	928001	2017-07-22 00:24:00	203	2017	7	22	2	24	29	928001 2017	538358.752852228	8343717.88944245	172800
1876	1876	Hochstetter	-19.6603	75.1758367	928001	2017-07-22 00:25:14	203	2017	7	22	2	25	29	928001 2017	538258.215963532	8343658.13635597	172800
1877	1877	Hochstetter	-19.6621833	75.17529	928001	2017-07-22 00:26:21	203	2017	7	22	2	26	29	928001 2017	538205.819283879	8343595.93764779	172800
1878	1878	Hochstetter	-19.6633833	75.1748517	928001	2017-07-22 00:27:35	203	2017	7	22	2	27	29	928001 2017	538172.657487998	8343546.27247555	172800
1879	1879	Hochstetter	-19.6649833	75.17472	928001	2017-07-22 00:28:49	203	2017	7	22	2	28	29	928001 2017	538127.300986563	8343530.55155147	172800
1880	1880	Hochstetter	-19.6686167	75.1742983	928001	2017-07-22 00:30:02	203	2017	7	22	2	30	29	928001 2017	538024.606327181	8343481.17700415	172800
1881	1881	Hochstetter	-19.67405	75.17407	928001	2017-07-22 00:31:15	203	2017	7	22	2	31	29	928001 2017	537870.02402048	8343452.23149693	172800
1882	1882	Hochstetter	-19.6749333	75.1736117	928001	2017-07-22 00:32:23	203	2017	7	22	2	32	29	928001 2017	537845.943442547	8343400.54414594	172800
1883	1883	Hochstetter	-19.6682667	75.172605	928001	2017-07-22 00:33:36	203	2017	7	22	2	33	29	928001 2017	538038.845740162	8343292.51525196	172800
1884	1884	Hochstetter	-19.67105	75.1734633	928001	2017-07-22 00:34:42	203	2017	7	22	2	34	29	928001 2017	537957.210447363	8343386.47357169	172800
1885	1885	Hochstetter	-19.6724	75.17306	928001	2017-07-22 00:35:56	203	2017	7	22	2	35	29	928001 2017	537919.665897116	8343340.62154755	172800
1886	1886	Hochstetter	-19.6678833	75.172365	928001	2017-07-22 00:37:03	203	2017	7	22	2	37	29	928001 2017	538050.397058809	8343265.98954515	172800
1887	1887	Hochstetter	-19.6711	75.17192	928001	2017-07-22 00:38:16	203	2017	7	22	2	38	29	928001 2017	537959.643202351	8343214.2874427	172800
1888	1888	Hochstetter	-19.6768167	75.1727367	928001	2017-07-22 00:39:30	203	2017	7	22	2	39	29	928001 2017	537794.338393346	8343301.73645959	172800
1889	1889	Hochstetter	-19.6824833	75.1726433	928001	2017-07-22 00:40:45	203	2017	7	22	2	40	29	928001 2017	537632.738699544	8343287.71193547	172800
1890	1890	Hochstetter	-19.6889833	75.1721083	928001	2017-07-22 00:41:58	203	2017	7	22	2	41	29	928001 2017	537448.425229311	8343223.91561092	172800
1891	1891	Hochstetter	-19.69475	75.1720767	928001	2017-07-22 00:43:12	203	2017	7	22	2	43	29	928001 2017	537283.805277323	8343216.75496191	172800
1892	1892	Hochstetter	-19.6992	75.1723917	928001	2017-07-22 00:44:26	203	2017	7	22	2	44	29	928001 2017	537155.940970811	8343249.09876098	172800
1893	1893	Hochstetter	-19.7025333	75.1724583	928001	2017-07-22 00:45:33	203	2017	7	22	2	45	29	928001 2017	537060.580372332	8343254.44101687	172800
1894	1894	Hochstetter	-19.7010667	75.1712617	928001	2017-07-22 00:46:48	203	2017	7	22	2	46	29	928001 2017	537105.391644432	8343121.87727464	172800
1895	1895	Hochstetter	-19.6989167	75.1705517	928001	2017-07-22 00:48:01	203	2017	7	22	2	48	29	928001 2017	537168.53838545	8343044.02361843	172800
1896	1896	Hochstetter	-19.6944	75.1695567	928001	2017-07-22 00:49:16	203	2017	7	22	2	49	29	928001 2017	537299.994650094	8342935.86856961	172800
1897	1897	Hochstetter	-19.6922667	75.1686733	928001	2017-07-22 00:50:27	203	2017	7	22	2	50	29	928001 2017	537363.106838577	8342838.66883501	172800
1898	1898	Hochstetter	-19.6876333	75.16862	928001	2017-07-22 00:51:32	203	2017	7	22	2	51	29	928001 2017	537495.598797571	8342835.64928077	172800
1899	1899	Hochstetter	-19.6839833	75.168525	928001	2017-07-22 00:52:38	203	2017	7	22	2	52	29	928001 2017	537600.102286977	8342827.36436984	172800
1900	1900	Hochstetter	-19.6819667	75.16722	928001	2017-07-22 00:53:58	203	2017	7	22	2	53	29	928001 2017	537660.947771506	8342683.07227832	172800
1901	1901	Hochstetter	-19.6823	75.1660883	928001	2017-07-22 00:55:12	203	2017	7	22	2	55	29	928001 2017	537654.232705103	8342556.61969122	172800
1902	1902	Hochstetter	-19.6764333	75.165395	928001	2017-07-22 00:56:26	203	2017	7	22	2	56	29	928001 2017	537823.579354766	8342483.01785189	172800
1903	1903	Hochstetter	-19.6801	75.1653167	928001	2017-07-22 00:57:39	203	2017	7	22	2	57	29	928001 2017	537719.006696859	8342471.94682439	172800
1904	1904	Hochstetter	-19.68225	75.164515	928001	2017-07-22 00:58:47	203	2017	7	22	2	58	29	928001 2017	537659.563787285	8342381.15029035	172800
1905	1905	Hochstetter	-19.6850333	75.1640117	928001	2017-07-22 01:00:01	203	2017	7	22	3	0	29	928001 2017	537581.278653162	8342323.24066248	172800
1906	1906	Hochstetter	-19.6882333	75.1630617	928001	2017-07-22 01:01:15	203	2017	7	22	3	1	29	928001 2017	537492.183421022	8342215.24168799	172800
1907	1907	Hochstetter	-19.6873833	75.1627433	928001	2017-07-22 01:02:23	203	2017	7	22	3	2	29	928001 2017	537517.260649351	8342180.26205176	172800
1908	1908	Hochstetter	-19.6878	75.16182	928001	2017-07-22 01:03:36	203	2017	7	22	3	3	29	928001 2017	537507.632859431	8342077.00430521	172800
1909	1909	Hochstetter	-19.6862833	75.1614817	928001	2017-07-22 01:04:49	203	2017	7	22	3	4	29	928001 2017	537551.815836129	8342040.22734194	172800
1910	1910	Hochstetter	-19.6854	75.161015	928001	2017-07-22 01:06:02	203	2017	7	22	3	6	29	928001 2017	537578.215440342	8341988.72686253	172800
1911	1911	Hochstetter	-19.6833	75.1604233	928001	2017-07-22 01:07:09	203	2017	7	22	3	7	29	928001 2017	537639.701853979	8341924.05537025	172800
1912	1912	Hochstetter	-19.6817833	75.1595317	928001	2017-07-22 01:08:17	203	2017	7	22	3	8	29	928001 2017	537685.264501048	8341825.56142483	172800
1913	1913	Hochstetter	-19.6808833	75.159335	928001	2017-07-22 01:09:31	203	2017	7	22	3	9	29	928001 2017	537711.478210869	8341804.19203821	172800
1914	1914	Hochstetter	-19.6797667	75.158935	928001	2017-07-22 01:10:45	203	2017	7	22	3	10	29	928001 2017	537744.389174097	8341760.2829491	172800
1915	1915	Hochstetter	-19.6787333	75.1589233	928001	2017-07-22 01:11:51	203	2017	7	22	3	11	29	928001 2017	537773.957783727	8341759.63614878	172800
1916	1916	Hochstetter	-19.6787667	75.1588933	928001	2017-07-22 01:13:00	203	2017	7	22	3	13	29	928001 2017	537773.077659881	8341756.26837758	172800
1917	1917	Hochstetter	-19.67905	75.15893	928001	2017-07-22 01:14:06	203	2017	7	22	3	14	29	928001 2017	537764.888319104	8341760.18172154	172800
1918	1918	Hochstetter	-19.6785167	75.158825	928001	2017-07-22 01:15:19	203	2017	7	22	3	15	29	928001 2017	537780.393763469	8341748.80888268	172800
1919	1919	Hochstetter	-19.6794833	75.1588933	928001	2017-07-22 01:16:31	203	2017	7	22	3	16	29	928001 2017	537752.593751205	8341755.81182209	172800
1920	1920	Hochstetter	-19.6795667	75.1589183	928001	2017-07-22 01:17:45	203	2017	7	22	3	17	29	928001 2017	537750.147637778	8341758.5474417	172800
1921	1921	Hochstetter	-19.6794833	75.1589033	928001	2017-07-22 01:19:02	203	2017	7	22	3	19	29	928001 2017	537752.568895235	8341756.92731757	172800
1922	1922	Hochstetter	-19.6792667	75.1588783	928001	2017-07-22 01:20:15	203	2017	7	22	3	20	29	928001 2017	537758.822521885	8341754.27655165	172800
1923	1923	Hochstetter	-19.6796	75.1588317	928001	2017-07-22 01:21:30	203	2017	7	22	3	21	29	928001 2017	537749.410997099	8341748.86604197	172800
1924	1924	Hochstetter	-19.6790333	75.1589283	928001	2017-07-22 01:22:43	203	2017	7	22	3	22	29	928001 2017	537765.369912007	8341760.00272778	172800
1925	1925	Hochstetter	-19.6787833	75.1588467	928001	2017-07-22 01:23:57	203	2017	7	22	3	23	29	928001 2017	537772.719041506	8341751.05959104	172800
1926	1926	Hochstetter	-19.6793833	75.1588083	928001	2017-07-22 01:25:17	203	2017	7	22	3	25	29	928001 2017	537755.663528925	8341746.39380734	172800
1927	1927	Hochstetter	-19.6788667	75.1587783	928001	2017-07-22 01:26:37	203	2017	7	22	3	26	29	928001 2017	537770.505151491	8341743.37645617	172800
1928	1928	Hochstetter	-19.6796667	75.1589367	928001	2017-07-22 01:28:02	203	2017	7	22	3	28	29	928001 2017	537747.243427632	8341760.53626599	172800
1929	1929	Hochstetter	-19.6795667	75.1589133	928001	2017-07-22 01:29:11	203	2017	7	22	3	29	29	928001 2017	537750.160064979	8341757.98969394	172800
1930	1930	Hochstetter	-19.6796833	75.15893	928001	2017-07-22 01:30:16	203	2017	7	22	3	30	29	928001 2017	537746.785571248	8341759.77831231	172800
1931	1931	Hochstetter	-19.6794	75.1589	928001	2017-07-22 01:31:22	203	2017	7	22	3	31	29	928001 2017	537754.958215524	8341756.61226286	172800
1932	1932	Hochstetter	-19.67935	75.158875	928001	2017-07-22 01:32:28	203	2017	7	22	3	32	29	928001 2017	537756.449604072	8341753.85537392	172800
1933	1933	Hochstetter	-19.6792167	75.158855	928001	2017-07-22 01:33:34	203	2017	7	22	3	33	29	928001 2017	537760.309692306	8341751.70930032	172800
1934	1934	Hochstetter	-19.6792333	75.1588567	928001	2017-07-22 01:34:39	203	2017	7	22	3	34	29	928001 2017	537759.83095615	8341751.88835922	172800
1935	1935	Hochstetter	-19.6792833	75.158885	928001	2017-07-22 01:35:47	203	2017	7	22	3	35	29	928001 2017	537758.331356741	8341755.01335868	172800
1936	1936	Hochstetter	-19.6793	75.1588567	928001	2017-07-22 01:36:53	203	2017	7	22	3	36	29	928001 2017	537757.924341485	8341751.84586821	172800
1937	1937	Hochstetter	-19.6792833	75.15887	928001	2017-07-22 01:37:59	203	2017	7	22	3	37	29	928001 2017	537758.368646338	8341753.34011557	172800
1938	1938	Hochstetter	-19.6792833	75.1588733	928001	2017-07-22 01:39:05	203	2017	7	22	3	39	29	928001 2017	537758.360442627	8341753.70822905	172800
1939	1939	Hochstetter	-19.6793167	75.1588767	928001	2017-07-22 01:40:11	203	2017	7	22	3	40	29	928001 2017	537757.397254986	8341754.0662207	172800
1940	1940	Hochstetter	-19.6793833	75.158885	928001	2017-07-22 01:41:18	203	2017	7	22	3	41	29	928001 2017	537755.47286925	8341754.94965735	172800
1941	1941	Hochstetter	-19.6793833	75.1588683	928001	2017-07-22 01:42:24	203	2017	7	22	3	42	29	928001 2017	537755.514381858	8341753.08677996	172800
1942	1942	Hochstetter	-19.6793	75.1588683	928001	2017-07-22 01:43:30	203	2017	7	22	3	43	29	928001 2017	537757.895504563	8341753.13984289	172800
1943	1943	Hochstetter	-19.6794	75.158885	928001	2017-07-22 01:44:36	203	2017	7	22	3	44	29	928001 2017	537754.995501829	8341754.93901969	172800
1944	1944	Hochstetter	-19.6793833	75.15887	928001	2017-07-22 01:45:43	203	2017	7	22	3	45	29	928001 2017	537755.510156024	8341753.27641418	172800
1945	1945	Hochstetter	-19.6793833	75.1588867	928001	2017-07-22 01:46:50	203	2017	7	22	3	46	29	928001 2017	537755.468643415	8341755.13929157	172800
1946	1946	Hochstetter	-19.6793667	75.15888	928001	2017-07-22 01:47:55	203	2017	7	22	3	47	29	928001 2017	537755.959807261	8341754.40248371	172800
1947	1947	Hochstetter	-19.6793167	75.1588733	928001	2017-07-22 01:49:01	203	2017	7	22	3	49	29	928001 2017	537757.40570708	8341753.68695226	172800
1948	1948	Hochstetter	-19.6794833	75.1588883	928001	2017-07-22 01:50:07	203	2017	7	22	3	50	29	928001 2017	537752.606179189	8341755.25407435	172800
1949	1949	Hochstetter	-19.6793667	75.1588617	928001	2017-07-22 01:51:14	203	2017	7	22	3	51	29	928001 2017	537756.005297696	8341752.36112707	172800
1950	1950	Hochstetter	-19.6796	75.1588117	928001	2017-07-22 01:52:21	203	2017	7	22	3	52	29	928001 2017	537749.460704628	8341746.63505093	172800
1951	1951	Hochstetter	-19.6780333	75.159115	928001	2017-07-22 01:53:29	203	2017	7	22	3	53	29	928001 2017	537793.490126697	8341781.46641552	172800
1952	1952	Hochstetter	-19.6789	75.1600083	928001	2017-07-22 01:54:36	203	2017	7	22	3	54	29	928001 2017	537766.494626917	8341880.56115808	172800
1953	1953	Hochstetter	-19.6768667	75.1597867	928001	2017-07-22 01:55:42	203	2017	7	22	3	55	29	928001 2017	537825.163827073	8341857.13837069	172800
1954	1954	Hochstetter	-19.6744	75.159315	928001	2017-07-22 01:56:48	203	2017	7	22	3	56	29	928001 2017	537896.846833048	8341806.09617514	172800
1955	1955	Hochstetter	-19.67205	75.1585683	928001	2017-07-22 01:57:55	203	2017	7	22	3	57	29	928001 2017	537965.885685512	8341724.30620903	172800
1956	1956	Hochstetter	-19.6679	75.1582167	928001	2017-07-22 01:59:04	203	2017	7	22	3	59	29	928001 2017	538085.396599478	8341687.74793658	172800
1957	1957	Hochstetter	-19.6647167	75.1578833	928001	2017-07-22 02:00:10	203	2017	7	22	4	0	29	928001 2017	538177.232379873	8341652.60539799	172800
1958	1958	Hochstetter	-19.6641	75.1573133	928001	2017-07-22 02:01:17	203	2017	7	22	4	1	29	928001 2017	538196.295026909	8341589.41981586	172800
1959	1959	Hochstetter	-19.6633833	75.1562683	928001	2017-07-22 02:02:24	203	2017	7	22	4	2	29	928001 2017	538219.41290235	8341473.31319964	172800
1960	1960	Hochstetter	-19.6600333	75.15552	928001	2017-07-22 02:03:29	203	2017	7	22	4	3	29	928001 2017	538317.07547564	8341392.00408235	172800
1961	1961	Hochstetter	-19.6572667	75.1550583	928001	2017-07-22 02:04:35	203	2017	7	22	4	4	29	928001 2017	538397.342221136	8341342.29240216	172800
1962	1962	Hochstetter	-19.6538333	75.1547983	928001	2017-07-22 02:05:42	203	2017	7	22	4	5	29	928001 2017	538496.168229442	8341315.51681735	172800
1963	1963	Hochstetter	-19.651	75.1537667	928001	2017-07-22 02:06:49	203	2017	7	22	4	6	29	928001 2017	538579.798164561	8341202.28559673	172800
1964	1964	Hochstetter	-19.6493333	75.1533717	928001	2017-07-22 02:07:55	203	2017	7	22	4	7	29	928001 2017	538628.460339395	8341159.3095094	172800
1965	1965	Hochstetter	-19.6479167	75.1532117	928001	2017-07-22 02:09:00	203	2017	7	22	4	9	29	928001 2017	538669.375123026	8341142.38547416	172800
1966	1966	Hochstetter	-19.6446167	75.152665	928001	2017-07-22 02:10:06	203	2017	7	22	4	10	29	928001 2017	538765.134053792	8341083.55763872	172800
1967	1967	Hochstetter	-19.6426667	75.1520133	928001	2017-07-22 02:11:13	203	2017	7	22	4	11	29	928001 2017	538822.561651887	8341012.13801444	172800
1968	1968	Hochstetter	-19.6405167	75.15175	928001	2017-07-22 02:12:22	203	2017	7	22	4	12	29	928001 2017	538884.719861438	8340984.17674756	172800
1969	1969	Hochstetter	-19.6406333	75.1518433	928001	2017-07-22 02:13:27	203	2017	7	22	4	13	29	928001 2017	538881.146624902	8340994.50768218	172800
1970	1970	Hochstetter	-19.6417667	75.1507883	928001	2017-07-22 02:14:35	203	2017	7	22	4	14	29	928001 2017	538851.431043506	8340876.0814005	172800
1971	1971	Hochstetter	-19.64265	75.1502	928001	2017-07-22 02:15:41	203	2017	7	22	4	15	29	928001 2017	538827.671895893	8340809.87892755	172800
1972	1972	Hochstetter	-19.6434333	75.1497733	928001	2017-07-22 02:16:47	203	2017	7	22	4	16	29	928001 2017	538806.358357622	8340761.76842313	172800
1973	1973	Hochstetter	-19.6446333	75.1487517	928001	2017-07-22 02:17:52	203	2017	7	22	4	17	29	928001 2017	538774.642533343	8340647.02561847	172800
1974	1974	Hochstetter	-19.64405	75.1481133	928001	2017-07-22 02:18:58	203	2017	7	22	4	18	29	928001 2017	538792.956307051	8340576.19499256	172800
1975	1975	Hochstetter	-19.6472667	75.14838	928001	2017-07-22 02:20:04	203	2017	7	22	4	20	29	928001 2017	538700.264179455	8340603.842183	172800
1976	1976	Hochstetter	-19.6476333	75.1490183	928001	2017-07-22 02:21:10	203	2017	7	22	4	21	29	928001 2017	538688.153093634	8340674.80407731	172800
1977	1977	Hochstetter	-19.6479333	75.1502617	928001	2017-07-22 02:22:16	203	2017	7	22	4	22	29	928001 2017	538676.407870046	8340813.30734452	172800
1978	1978	Hochstetter	-19.6495	75.1512017	928001	2017-07-22 02:23:22	203	2017	7	22	4	23	29	928001 2017	538629.209590435	8340917.14105586	172800
1979	1979	Hochstetter	-19.6530333	75.1502967	928001	2017-07-22 02:24:29	203	2017	7	22	4	24	29	928001 2017	538530.454989967	8340813.89005769	172800
1980	1980	Hochstetter	-19.6543833	75.1495133	928001	2017-07-22 02:25:36	203	2017	7	22	4	25	29	928001 2017	538493.828077808	8340725.62586757	172800
1981	1981	Hochstetter	-19.6523	75.148245	928001	2017-07-22 02:26:41	203	2017	7	22	4	26	29	928001 2017	538556.632364866	8340585.50303218	172800
1982	1982	Hochstetter	-19.6497667	75.1476033	928001	2017-07-22 02:27:47	203	2017	7	22	4	27	29	928001 2017	538630.727246156	8340515.57189964	172800
1983	1983	Hochstetter	-19.6506	75.1467267	928001	2017-07-22 02:28:53	203	2017	7	22	4	28	29	928001 2017	538609.116426209	8340417.24574557	172800
1984	1984	Hochstetter	-19.6532833	75.1457417	928001	2017-07-22 02:29:59	203	2017	7	22	4	29	29	928001 2017	538534.850708674	8340305.62452732	172800
1985	1985	Hochstetter	-19.6545833	75.1444217	928001	2017-07-22 02:31:05	203	2017	7	22	4	31	29	928001 2017	538501.001178484	8340157.535864	172800
1986	1986	Hochstetter	-19.6579667	75.1440233	928001	2017-07-22 02:32:10	203	2017	7	22	4	32	29	928001 2017	538405.202128406	8340110.90007673	172800
1987	1987	Hochstetter	-19.6592833	75.1430317	928001	2017-07-22 02:33:16	203	2017	7	22	4	33	29	928001 2017	538370.032967023	8339999.43585629	172800
1988	1988	Hochstetter	-19.6616	75.1421667	928001	2017-07-22 02:34:23	203	2017	7	22	4	34	29	928001 2017	538305.920694727	8339901.44790517	172800
1989	1989	Hochstetter	-19.66195	75.1408867	928001	2017-07-22 02:35:31	203	2017	7	22	4	35	29	928001 2017	538299.128577194	8339758.4394198	172800
1990	1990	Hochstetter	-19.6629	75.1394517	928001	2017-07-22 02:36:37	203	2017	7	22	4	36	29	928001 2017	538275.552229449	8339597.75341502	172800
1991	1991	Hochstetter	-19.6635	75.1383167	928001	2017-07-22 02:37:43	203	2017	7	22	4	37	29	928001 2017	538261.234484147	8339470.75826235	172800
1992	1992	Hochstetter	-19.6649	75.13751	928001	2017-07-22 02:38:49	203	2017	7	22	4	38	29	928001 2017	538223.188751276	8339379.868687	172800
1993	1993	Hochstetter	-19.6656167	75.1360533	928001	2017-07-22 02:39:55	203	2017	7	22	4	39	29	928001 2017	538206.331646757	8339216.91353303	172800
1994	1994	Hochstetter	-19.6610333	75.1363683	928001	2017-07-22 02:41:01	203	2017	7	22	4	41	29	928001 2017	538336.749951625	8339255.01054953	172800
1995	1995	Hochstetter	-19.6576	75.1360367	928001	2017-07-22 02:42:06	203	2017	7	22	4	42	29	928001 2017	538435.872991871	8339220.24433597	172800
1996	1996	Hochstetter	-19.6541167	75.1353483	928001	2017-07-22 02:43:12	203	2017	7	22	4	43	29	928001 2017	538537.335403992	8339145.71596516	172800
1997	1997	Hochstetter	-19.6518833	75.133865	928001	2017-07-22 02:44:18	203	2017	7	22	4	44	29	928001 2017	538605.038705406	8338981.70962602	172800
1998	1998	Hochstetter	-19.6494667	75.1330783	928001	2017-07-22 02:45:24	203	2017	7	22	4	45	29	928001 2017	538676.229627573	8338895.52992803	172800
1999	1999	Hochstetter	-19.6462	75.1324933	928001	2017-07-22 02:46:30	203	2017	7	22	4	46	29	928001 2017	538771.255988632	8338832.40827621	172800
[truncated: 50,582 more rows]
