# Supplementary material for: Predation Risk Does Not Delay Breeding but Reduces Nest Survival in High‐Arctic Shorebirds
Source: Ecol Evol. 2026 Mar 18;16(3):e72997. doi: 10.1002/ece3.72997 (PMC13093658; doi:10.1002/ece3.72997)
Supplement: Supplementary file 4 — Data S4: Supporting information. [file ECE3-16-e72997-s004.R]

################################################################################################################################
#CLEANING FOX DATA
########################################################################################################################


  # packages
library(adehabitatHR)
library(lubridate)
library(dplyr)
library(sp)
library(ggplot2)

foxes_data_HOCH_2017_2021 <- read.csv("foxes_data_HOCH_2017_2021.csv")

#REMOVE FIRST 2 DAYS OF DATA
#loop for each individual

unik_foxes <- unique(foxes_data_HOCH_2017_2021$ID_season_year)#all fox-years we have
foxes_data_HOCH_2017_2021$timestamp <- as.POSIXct(strptime(foxes_data_HOCH_2017_2021$timestamp, "%Y-%m-%d %H:%M:%S"))

list_first2days <- list()

for (i in 1:length(unik_foxes)) {
  dat <- filter(foxes_data_HOCH_2017_2021, ID_season_year == unik_foxes[i] )

  dat$start_2days <- (dat$timestamp[1]) + (dat$time_after_tagging)

  dat <- subset(dat, timestamp >= start_2days)

  list_first2days[[i]] <- dat
}

#COMBINE EVERYTHING
foxes_first2days <- list_first2days[[1]]

for (i in 2:length(list_first2days)) {
  foxes_first2days <- rbind(foxes_first2days, list_first2days[[i]])
}


##########################
#SPEED FILTERING
##########################

#HISTOGRAMS OF SPEED
listspeed20 <- list()
threshold_speed20 <- 5.555556 # = 20KM/H en M/S, according to Poulin et al., 2021

for (i in 1:length(unik_foxes)) {

  dat <- subset(foxes_first2days, ID_season_year == unik_foxes[i])
  dat <- dat[!duplicated(dat[c('timestamp')]), ]#we do that to avoid error in script (traj does not work with duplicated timestamps)

  ######TRAJECTORIES
  dfcoord_indiv <- dat[,c("x","y")]
  at_indiv <- as.ltraj(dfcoord_indiv, dat$timestamp, id=dat$ID_season_year)

  ###### estimates the net squared displacement
  data_indiv_trajs <- ld(at_indiv)
  #calculate speed between locations, EN METRES/S CAR DT EST EN S
  data_indiv_trajs$speed <- rep(NA)
  data_indiv_trajs$speed <- data_indiv_trajs$dist/data_indiv_trajs$dt

  #20 KM/H THRESHOLD
  data_indiv_trajs_speed20 <- subset(data_indiv_trajs, speed <= threshold_speed20)
  listspeed20[[i]] <- data_indiv_trajs_speed20

  #histogram
  # hist(data_indiv_trajs_speed20$speed, main = paste(unique(data_indiv_trajs_speed20$id), "(< 20 km/h)"))
  # print(summary(data_indiv_trajs_speed20$speed))
}


#BASED ON THESE HISTO + LITT + WE CHOSE A 20 KM/H THRESHOLD

#COMBINE EVERYTHING
foxes_first2days_20km <- listspeed20[[1]]

for (i in 2:length(listspeed20)) {
  foxes_first2days_20km <- rbind(foxes_first2days_20km, listspeed20[[i]])
}


####################################

#rename date to timestamp
foxes_first2days_20km <- rename(foxes_first2days_20km, timestamp = date)
#rename id to ID_season
foxes_first2days_20km <- rename(foxes_first2days_20km, ID_season_year = id)

###############################
#adding DOY day month year hour
foxes_first2days_20km$DOY <- yday(foxes_first2days_20km$timestamp)
foxes_first2days_20km$Year <- year(foxes_first2days_20km$timestamp)
foxes_first2days_20km$Month <- month(foxes_first2days_20km$timestamp)
foxes_first2days_20km$Day <- day(foxes_first2days_20km$timestamp)
foxes_first2days_20km$hour <- hour(foxes_first2days_20km$timestamp)
foxes_first2days_20km$minute <- minute(foxes_first2days_20km$timestamp)
foxes_first2days_20km$Week <- week(foxes_first2days_20km$timestamp)
# head(foxes_first2days_20km)

#add fox month fox day fox week
foxes_first2days_20km$fox_month <- paste(foxes_first2days_20km$ID_season_year, foxes_first2days_20km$Year, foxes_first2days_20km$Month)
foxes_first2days_20km$fox_week <- paste(foxes_first2days_20km$ID_season_year, foxes_first2days_20km$Year, foxes_first2days_20km$Week)
foxes_first2days_20km$fox_day <- paste(foxes_first2days_20km$ID_season_year, foxes_first2days_20km$Year, foxes_first2days_20km$DOY)

foxes_first2days_20km <- arrange(foxes_first2days_20km, ID_season_year, timestamp)


####################################################################
# WE ONLY KEEP DATA COLLECTED DURING THE BIRDS' BREEDING SEASON
####################################################################

#FIRST, WE NEED TO CLEAN AND PREP THE BIRD DATA

#first, we need to import the data
data_nests_HOCH_2017_2021 <- read.csv("data_nests_HOCH_2017_2021.csv")
head(data_nests_HOCH_2017_2021)

#keep only the columns we need
data_nests_HOCH_2017_2021 <- data_nests_HOCH_2017_2021 %>%  dplyr::select(site,year,species,
                                                      nest_ID_short,nest_ID_full,lat,long,nb_eggs_young_discover,nb_eggs_young_max,
                                                      fate,fate_cross_validated,breed_strat, incub_best_date, hatch_best_date, date_last_day_active_nest,discovery_datetime, fate_daytime_for_survival, duration_incubation,
                                                      DSR.Fate.1,
                                                      DSR.Start.date.monitoring.1, 
                                                      DSR.Date.last.check.active.1, 
                                                      DSR.Date.fate.1, 
                                                      DSR.Duration.monitoring)


#convert in dates
data_nests_HOCH_2017_2021$discovery_datetime <- as.Date(as.numeric(data_nests_HOCH_2017_2021$discovery_datetime), origin = "1899-12-30")
data_nests_HOCH_2017_2021$hatch_best_date  <- as.Date(as.numeric(data_nests_HOCH_2017_2021$hatch_best_date ), origin = "1899-12-30")
data_nests_HOCH_2017_2021$incub_best_date  <- as.Date(as.numeric(data_nests_HOCH_2017_2021$incub_best_date ), origin = "1899-12-30")
data_nests_HOCH_2017_2021$date_last_day_active_nest  <- as.Date(as.numeric(data_nests_HOCH_2017_2021$date_last_day_active_nest ), origin = "1899-12-30")
data_nests_HOCH_2017_2021$fate_daytime_for_survival  <- as.Date(as.numeric(data_nests_HOCH_2017_2021$fate_daytime_for_survival ), origin = "1899-12-30")

#as factor
data_nests_HOCH_2017_2021$site <- as.factor(data_nests_HOCH_2017_2021$site)

#rename the study area based on what we have in fox data
data_nests_HOCH_2017_2021_year <- data_nests_HOCH_2017_2021
data_nests_HOCH_2017_2021_year$site <- gsub('HOCH', 'Hochstetter', data_nests_HOCH_2017_2021_year$site)

#keep only data for which we have long/lat values
data_nests_HOCH_2017_2021_year_complete <- data_nests_HOCH_2017_2021_year[complete.cases(data_nests_HOCH_2017_2021_year$long), ]

#long/lat in numeric
data_nests_HOCH_2017_2021_year_complete$long <- as.numeric(data_nests_HOCH_2017_2021_year_complete$long)
data_nests_HOCH_2017_2021_year_complete$lat <- as.numeric(data_nests_HOCH_2017_2021_year_complete$lat)
data_nests_HOCH_2017_2021_year_complete$site <- as.factor(data_nests_HOCH_2017_2021_year_complete$site)

#remove NAs in coordinates
data_nests_HOCH_2017_2021_year_complete <- data_nests_HOCH_2017_2021_year_complete[complete.cases(data_nests_HOCH_2017_2021_year_complete$long),]

list_utm <- list()

for (i in 1:nrow(data_nests_HOCH_2017_2021_year_complete)) {
  
  dat <- data_nests_HOCH_2017_2021_year_complete[i,]

  #convert to utm
  # First, we define the existing coordinates as lat-long system
  cord.dec = SpatialPoints(cbind(dat$long, dat$lat), proj4string = CRS("+proj=longlat"))  ## geographic coordinate system
  # Transforming coordinate to UTM
  
  #CRS UTM
  cord.UTM <- spTransform(cord.dec, CRS("epsg:3187"))
  dat$x<-cord.UTM$coords.x1#x1 is x is longitude
  dat$y<-cord.UTM$coords.x2#x2 is y is latitude
  
  list_utm[[i]] <- dat
  
}

#COMBINE EVERYTHING
data_nests_HOCH_2017_2021_year_complete <- list_utm[[1]]

for (i in 2:length(list_utm)) {
  data_nests_HOCH_2017_2021_year_complete <- rbind(data_nests_HOCH_2017_2021_year_complete, list_utm[[i]])
}

#create a dataframe summarising the dates of nest initiation/hatching for each area-year
data_nests_HOCH_2017_2021_year_complete$Area_year <- paste(data_nests_HOCH_2017_2021_year_complete$site, data_nests_HOCH_2017_2021_year_complete$year)#create column area-year
vec_area_year <- unique(data_nests_HOCH_2017_2021_year_complete$Area_year) # vector with all the-area years we have
df_area_year_startend <- as.data.frame(vec_area_year)#methods

df_area_year_startend$start_nest <- rep(NA)
df_area_year_startend$end_nest <- rep(NA)
#transfo as date
df_area_year_startend$start_nest <- as.Date(df_area_year_startend$start_nest)
df_area_year_startend$end_nest <- as.Date(df_area_year_startend$end_nest)

#transfo as posix
data_nests_HOCH_2017_2021_year_complete$incub_best_date <- as.POSIXct(strptime(data_nests_HOCH_2017_2021_year_complete$incub_best_date, "%Y-%m-%d", tz="UTC"))#only Year month day here
data_nests_HOCH_2017_2021_year_complete$hatch_best_date <- as.POSIXct(strptime(data_nests_HOCH_2017_2021_year_complete$hatch_best_date, "%Y-%m-%d", tz="UTC"))#only Year month day here

for (i in 1:length(vec_area_year)) {

  dat_area_year <- subset(data_nests_HOCH_2017_2021_year_complete, Area_year == vec_area_year[i])#subset for this area-year

  df_area_year_startend$start_nest[i] <- min(dat_area_year$incub_best_date, na.rm = T)#take the earliest day of nest initiation
  df_area_year_startend$end_nest[i] <- max(dat_area_year$hatch_best_date, na.rm = T)#take the latest hatching day

  }

#take only area-years for which we have fox data
data_nests_HOCH_2017_2021_year_complete_foxyears <- subset(data_nests_HOCH_2017_2021_year_complete, Area_year == "Hochstetter 2017" | Area_year == "Hochstetter 2018" | Area_year == "Hochstetter 2020" |
                                                                   Area_year == "Hochstetter 2021")


#for each fox-year, take only the data between the earliest day of nest initiation and latest day of hatching for the corresponding area-year
#add area-year
foxes_first2days_20km$Area_year <- paste("Hochstetter", foxes_first2days_20km$Year)
vec_area_year_foxes <- unique(foxes_first2days_20km$Area_year) #vector with all the area-years we have for our foxes

#timestamp as posixct
foxes_first2days_20km$timestamp <- as.POSIXct(strptime(foxes_first2days_20km$timestamp, "%Y-%m-%d %H:%M:%S", tz="UTC"))#"" localtime


list_foxes_timeperiod <- list() #list to store the results

for (i in 1:length(vec_area_year_foxes)) {

  dat_area_year_foxes <- subset(foxes_first2days_20km, Area_year == vec_area_year_foxes[i])#subset the foxes data for this area-year
  dat_df_area_year_startend <- subset(df_area_year_startend, vec_area_year == vec_area_year_foxes[i])#subset the df summarising the start/end dates for this area-year

  dat_df_area_year_startend$start_nest <- as.Date(dat_df_area_year_startend$start_nest)#transform to date to allow better data handling
  dat_df_area_year_startend$end_nest <- as.Date(dat_df_area_year_startend$end_nest)

  dat_area_year_foxes <- subset(dat_area_year_foxes, timestamp >= dat_df_area_year_startend$start_nest &  timestamp <= dat_df_area_year_startend$end_nest +1) #select only the data between start and end of nesting for this area-year (+1 to include the day of nest hatching)
  min(dat_area_year_foxes$timestamp)
  max(dat_area_year_foxes$timestamp)

  list_foxes_timeperiod[[i]] <- dat_area_year_foxes #store in the list

  }


#COMBINE EVERYTHING
foxes_first2days_20km_nestperiod <- list_foxes_timeperiod[[1]]

for (i in 2:length(list_foxes_timeperiod)) {
  foxes_first2days_20km_nestperiod <- rbind(foxes_first2days_20km_nestperiod, list_foxes_timeperiod[[i]])
}

foxes_first2days_20km_nestperiod <- arrange(foxes_first2days_20km_nestperiod, ID_season_year, timestamp)

head(foxes_first2days_20km_nestperiod)

####################################################################################################
#RESAMPLING 1 FIX PER 4MIN
####################################################################################################

unik_foxes_nestperiod <- unique(foxes_first2days_20km_nestperiod$ID_season_year)#fox-years we have

list_of_tracks_4min <- list()# list to store the results
list_of_bursts <- list()


for (i in 1:length(unik_foxes_nestperiod)) {

  dat_foxes_period <- subset(foxes_first2days_20km_nestperiod, ID_season_year == unik_foxes_nestperiod[i])#subset for indiv i
  dat_foxes_period <- dat_foxes_period[complete.cases(dat_foxes_period$timestamp), ]   #remove rows with NAs

  #recalculate dt manually -> by default it is the time difference with the FOLLOWING position. We want it with the previous one
  dat_foxes_period$dt <- NA

  for (l in 2:nrow(dat_foxes_period)) {

    dat_foxes_period$dt[l] <- difftime(dat_foxes_period$timestamp[l], dat_foxes_period$timestamp[l-1], units = "secs")
  }


  #create column burst to avoid including big gaps (>20min time interval btw 2 GPS positions)
  dat_foxes_period$burst <- rep(NA)
  dat_foxes_period$burst[1] <- 1

  for (j in 2:nrow(dat_foxes_period)) {

    if(dat_foxes_period$dt[j] < 1201) {
      dat_foxes_period$burst[j] <- dat_foxes_period$burst[j-1] #same nb as before so same burst
    } else { dat_foxes_period$burst[j] <- dat_foxes_period$burst[j-1]+1 } #burst nb before +1

  }

  #add fox ID to the burst
  dat_foxes_period$burst <- paste(dat_foxes_period$ID_season_year, dat_foxes_period$burst)

  #remove positions with a too big dt
  dat_foxes_period <- subset(dat_foxes_period, dt < 1201)

  #subset for each burst of this fox-year
  id_burst_indiv <- unique(dat_foxes_period$burst)#id of the fox-year burst

  for (k in 1:length(id_burst_indiv)) {

    dat_burst <- subset(dat_foxes_period, burst == id_burst_indiv[k])
    #remake traj
    dfcoord_indiv <- dat_burst[,c("x","y")]#take coordinates
    at_indiv <- as.ltraj(dfcoord_indiv, dat_burst$timestamp, id=dat_burst$burst, infolocs=dat_burst)#make it a traj object

    redist_traj <- redisltraj(l = at_indiv, u = 240, type = "time" )
    ld_indiv_4 <- ld(redist_traj)

    list_of_bursts[[k]] <- ld_indiv_4

  }

  #combine
  df_indiv_resamp <- list_of_bursts[[1]]

  for (m in 2:length(list_of_bursts)) {

    df_indiv_resamp <- rbind(df_indiv_resamp, list_of_bursts[[m]])

  }

  list_of_tracks_4min[[i]] <- df_indiv_resamp

}


#combine
foxes_first2days_20km_nestperiod_resamp <- list_of_tracks_4min[[1]]

for (i in 2:length(list_of_tracks_4min)) {

  foxes_first2days_20km_nestperiod_resamp <- rbind(foxes_first2days_20km_nestperiod_resamp, list_of_tracks_4min[[i]])

}


head(foxes_first2days_20km_nestperiod_resamp)
foxes_first2days_20km_nestperiod_resamp <- as.data.frame(foxes_first2days_20km_nestperiod_resamp)#chg as dataframe
foxes_first2days_20km_nestperiod_resamp <- rename(foxes_first2days_20km_nestperiod_resamp, timestamp = date) #rename timestamp

#add ID_season_year
lst <- strsplit(foxes_first2days_20km_nestperiod_resamp$id,' ')
v1 <- lapply(lst, `[`, 1)
v2 <- lapply(lst, `[`, 2)
foxes_first2days_20km_nestperiod_resamp$ID_season_year <- paste(v1,v2)

foxes_first2days_20km_nestperiod_resamp <- arrange(foxes_first2days_20km_nestperiod_resamp, ID_season_year, timestamp)

##### REMOVE DUPLICATED TIMESTAMPS
unik_foxes_duplic <- unique(foxes_first2days_20km_nestperiod_resamp$ID_season_year)#which fox-years do we have
list_duplic <- list()

for (i in 1:length(unik_foxes_duplic)) {
  
  dat <- subset(foxes_first2days_20km_nestperiod_resamp, ID_season_year == unik_foxes_duplic[i])#subset for this fox-year
  dat <- dat[!duplicated(dat[c('timestamp')]), ]#remove duplicated timestamps
  
  list_duplic[[i]] <- dat #store it
}


#COMBINE EVERYTHING
foxes_first2days_20km_nestperiod_resamp <- list_duplic[[1]]

for (i in 2:length(list_duplic)) {
  foxes_first2days_20km_nestperiod_resamp <- rbind(foxes_first2days_20km_nestperiod_resamp, list_duplic[[i]])
}

foxes_first2days_20km_nestperiod_resamp <- arrange(foxes_first2days_20km_nestperiod_resamp, ID_season_year, timestamp)

#add year, month, day, Julian day
foxes_first2days_20km_nestperiod_resamp$Year <- year(foxes_first2days_20km_nestperiod_resamp$timestamp)
foxes_first2days_20km_nestperiod_resamp$Month <- month(foxes_first2days_20km_nestperiod_resamp$timestamp)
foxes_first2days_20km_nestperiod_resamp$Day <- day(foxes_first2days_20km_nestperiod_resamp$timestamp)
foxes_first2days_20km_nestperiod_resamp$DOY <- yday(foxes_first2days_20km_nestperiod_resamp$timestamp)

## 

#BIRD DATA

#transfo as factors
# data_nests_HOCH_2017_2021_year_complete_foxyears$Study_area <- as.factor(data_nests_HOCH_2017_2021_year_complete_foxyears$Study_area)
data_nests_HOCH_2017_2021_year_complete_foxyears$fate_cross_validated <- as.factor(data_nests_HOCH_2017_2021_year_complete_foxyears$fate_cross_validated)
data_nests_HOCH_2017_2021_year_complete_foxyears$Area_year <- as.factor(data_nests_HOCH_2017_2021_year_complete_foxyears$Area_year)
data_nests_HOCH_2017_2021_year_complete_foxyears$fate <- as.factor(data_nests_HOCH_2017_2021_year_complete_foxyears$fate)
data_nests_HOCH_2017_2021_year_complete_foxyears$species <- as.factor(data_nests_HOCH_2017_2021_year_complete_foxyears$species)

data_nests_HOCH_2017_2021_year_complete_foxyears$Row_ID <- seq(1:nrow(data_nests_HOCH_2017_2021_year_complete_foxyears))

#create hatch_best_date_DOY column, the julian day corresponding to hatching
data_nests_HOCH_2017_2021_year_complete_foxyears$hatch_best_date_DOY <- yday(data_nests_HOCH_2017_2021_year_complete_foxyears$hatch_best_date)
#create init_best_date_DOY column, the julian day corresponding to nest initiation
data_nests_HOCH_2017_2021_year_complete_foxyears$init_best_date_DOY <- yday(data_nests_HOCH_2017_2021_year_complete_foxyears$incub_best_date )

## OK (DP 2025-12-19)

###################################################################
#CALCULATE FOXES' UD, THEN EXTRACT UD VALUE UNDER THE NESTS
###################################################################

library(terra)
library(amt)
library(raster)

data_nests_HOCH_2017_2021_year_complete_foxyears_xy <- data_nests_HOCH_2017_2021_year_complete_foxyears[c('x', 'y')] #keep only the locations of the nests
data_nests_HOCH_2017_2021_year_complete_foxyears_xy_with_UD <- data_nests_HOCH_2017_2021_year_complete_foxyears_xy #duplicate it and use this one to store the results
unik_years <- unique(data_nests_HOCH_2017_2021_year_complete_foxyears$year)#ID years of study

#add year to fox data
foxes_first2days_20km_nestperiod_resamp$year <- year(foxes_first2days_20km_nestperiod_resamp$timestamp)

#create list to store the dfs for each year
list_dfs_years <- list()

for (j in 1:length(unik_years)) {
  
  fox_data_year <- subset(foxes_first2days_20km_nestperiod_resamp, year == unik_years[j])
  unik_foxes_year <- unique(fox_data_year$ID_season_year)
  data_store_year <- data_nests_HOCH_2017_2021_year_complete_foxyears_xy_with_UD#duplicate nests data, creating a df to store the results for this year
   
  for (i in 1:length(unik_foxes_year)) {
    
    dat <- subset(fox_data_year, ID_season_year == unik_foxes_year[i])#subset for the fox-year i
    areadat <- unique(dat$ID_season_year)# id the fox
    dat_year <- unique(dat$Area_year)#ID the area-year of tracking
    
    dat_spatial <- dat[c('x', 'y', 'ID_season_year')]
    coordinates(dat_spatial) <- ~ x + y #define as spatial object
    proj4string(dat_spatial) <- CRS("epsg:3187")		# define the projection
    plot(dat_spatial)
    
    #create a fixed raster for this indiv, with celle size identical for all foxes
    CellSize <- 50 #cell size 50m
    #extent with a 1000 m buffer
    xmin <- ext(dat_spatial)[1] -1000
    xmax <- ext(dat_spatial)[2] +1000
    ymin <- ext(dat_spatial)[3] -1000
    ymax <- ext(dat_spatial)[4] +1000
    
    grid.base <- expand.grid(x=seq(xmin + CellSize / 2, xmax - CellSize / 2, by = CellSize), y=seq(ymin + CellSize / 2, ymax - CellSize / 2, by = CellSize))   # tab coords of the study area
    coordinates(grid.base) <- ~ x + y
    proj4string(grid.base) <- CRS("epsg:3187")		# define the projection
    gridded(grid.base) <- T       
    fullgrid(grid.base) <- T
    gt <- getGridTopology(grid.base)
    fullgrid(grid.base) <- FALSE
    class(grid.base)
    
    #make the track
    track_dat <- make_track(tbl = dat, .x = x, .y = y, crs = "epsg:3187" , .t = timestamp, ID_season_year = ID_season_year )
    #str(track_dat)
    
    akde_95_week_foxes_period <- hr_akde(
      track_dat,
      keep.data = TRUE,
      trast = rast(grid.base),
      levels = 0.95
    ) #smoothing factor is taken into account apparently (identical is false when comparing akdeh400 and akdeh200)
    
    
    plot(akde_95_week_foxes_period)
  
    rast_r2 <- akde_95_week_foxes_period$ud
    
    
    ####rescale it
    nx <- terra::minmax(rast_r2)    
    rn <- (rast_r2 - nx[1,]) / (nx[2,] - nx[1,])
    rn_raster <- raster(rn)
    proj4string(rn_raster) <- CRS("epsg:3187")		# define the projection
    plot(rn_raster, main = unique(dat$ID_season_year))
    
    #prep the nest data
    data_nests_area <- data_nests_HOCH_2017_2021_year_complete_foxyears_xy_with_UD#duplicate nests data
    #nests data
    coordinates(data_nests_area) <- ~ x + y	#define as spatial object
    proj4string(data_nests_area) <- CRS("epsg:3187")		# définit la projection des data nests
    sp_nests_area <- spTransform(data_nests_area, CRS = CRS("epsg:3187")) 	# reprojette

    plot(sp_nests_area, add = T)
    
    #extract valeur UD sous les nids (inside HR95 only)
    extract_rast_nests <- extract(rn_raster, data_nests_area, ID = FALSE, touches = TRUE)
    
    #store them in the df
    data_store_year[,i+2] <- extract_rast_nests
    
  } 
  
  #loop to divide UD/nb of foxes used to calculate it
  for (k in 1:nrow(data_store_year)) {
    
    dat_no_coord <- subset(data_store_year[k,], select = - c(x, y))#remove columns with coordinates
    
    sum_NAs <- summarise(dat_no_coord, across(everything(), ~ sum(is.na(.)))) #count the number of NAs
    
    noNA_values_nb <- length(dat_no_coord) - sum(sum_NAs)#number of columns minus number of NAs, i.e. how many non-NA values we have
    
    if(noNA_values_nb == 0){
      
      data_store_year[k,] <- data_store_year[k,]/1
      
    } else { data_store_year[k,] <- data_store_year[k,]/noNA_values_nb }
    
    
    
  }
  
  
  #sum UDs for each year
  #create a df with only UD values
  df_UDs <- subset(data_store_year, select = - c(x, y)) 
  df_UDs$Row_ID <- seq(1:nrow(df_UDs)) #ID the row so that it corresponds we what we have in the df w metadata

  df_UDs <- df_UDs[rowSums(is.na(df_UDs)) != ncol(df_UDs)-1, ]  #remove lines that have NAs only (except in row_ID column), bc that means the nest is outside of any fox HR
  df_UDs$Total_UD <- rowSums(df_UDs, na.rm = T)- df_UDs$Row_ID #sum the column values (retire le nbr ds "Row_ID")
  df_UDs <- df_UDs[c('Total_UD', 'Row_ID')] #keep only Total column + Row_ID
  
  identical(data_nests_HOCH_2017_2021_year_complete_foxyears$x, data_store_year$x)#TRUE
  identical(data_nests_HOCH_2017_2021_year_complete_foxyears$y, data_store_year$y)#TRUE
  
  #we can merge them
  #based on Row_ID
  data_store_year$Row_ID <- seq(1:nrow(data_store_year))
  data_nests_HOCH_2017_2021_year_complete_foxyears_with_UD <- merge(data_nests_HOCH_2017_2021_year_complete_foxyears, df_UDs, by = "Row_ID")
  
  #store in the list
  list_dfs_years[[j]] <- data_nests_HOCH_2017_2021_year_complete_foxyears_with_UD
  
}


length(list_dfs_years)

#we need to remove nests for which the year does not correspond
unik_years
# 2017 2018 2020 2021 

#2017
View(list_dfs_years[[1]])
list_dfs_years[[1]] <- subset(list_dfs_years[[1]], year == 2017)
#2018
View(list_dfs_years[[2]])
list_dfs_years[[2]] <- subset(list_dfs_years[[2]], year == 2018)
#2020
View(list_dfs_years[[3]])
list_dfs_years[[3]] <- subset(list_dfs_years[[3]], year == 2020)
#2021
View(list_dfs_years[[4]])
list_dfs_years[[4]] <- subset(list_dfs_years[[4]], year == 2021)


#combine
data_nests_HOCH_2017_2021_year_complete_foxyears_with_UD_aKDE <- list_dfs_years[[1]]

for (i in 2:length(list_dfs_years)) {
  data_nests_HOCH_2017_2021_year_complete_foxyears_with_UD_aKDE <- rbind(data_nests_HOCH_2017_2021_year_complete_foxyears_with_UD_aKDE, list_dfs_years[[i]])
}

data_nests_HOCH_2017_2021_year_complete_foxyears_with_UD_aKDE <- as.data.frame(data_nests_HOCH_2017_2021_year_complete_foxyears_with_UD_aKDE)#chg as dataframe

## OK DP (2025-12-19)

#########################################################################################
#MODELLING
#########################################################################################

#remove 4 REPH nests
data_nests_HOCH_2017_2021_year_complete_foxyears_with_UD_aKDE_Hochstetter <- subset(data_nests_HOCH_2017_2021_year_complete_foxyears_with_UD_aKDE, species != "REPH")

#remove nests for which we did not estimate date of nest initiation
data_nests_HOCH_2017_2021_year_complete_foxyears_with_UD_aKDE_Hochstetter_incub <-  data_nests_HOCH_2017_2021_year_complete_foxyears_with_UD_aKDE_Hochstetter[complete.cases(data_nests_HOCH_2017_2021_year_complete_foxyears_with_UD_aKDE_Hochstetter$init_best_date_DOY), ]

#methods for the paper, without 2018 - df to use in subsequent analyses!
data_nests_HOCH_2017_2021_year_complete_foxyears_with_UD_aKDE_Hochstetter_incub_no2018 <- subset(data_nests_HOCH_2017_2021_year_complete_foxyears_with_UD_aKDE_Hochstetter_incub, year != "2018")

#############################################
# DATE INITIATION MODELS
#############################################

#FULL MODEL
model_no2018HOCH_date_init_aKDE_full_yearrandom <- lme4::lmer(init_best_date_DOY~Total_UD*species + (1|year), data=data_nests_HOCH_2017_2021_year_complete_foxyears_with_UD_aKDE_Hochstetter_incub_no2018)
summary(model_no2018HOCH_date_init_aKDE_full_yearrandom)#

#NO INTER
model_no2018HOCH_date_init_aKDE_full_nointer_yearrandom <- lme4::lmer(init_best_date_DOY~Total_UD+species + (1|year), data=data_nests_HOCH_2017_2021_year_complete_foxyears_with_UD_aKDE_Hochstetter_incub_no2018)
summary(model_no2018HOCH_date_init_aKDE_full_nointer_yearrandom)#

#ONE VA ONLY
model_no2018yearrandom_HOCH_date_init__aKDE_UD <- lme4::lmer(init_best_date_DOY~Total_UD+ (1|year), data=data_nests_HOCH_2017_2021_year_complete_foxyears_with_UD_aKDE_Hochstetter_incub_no2018)
summary(model_no2018yearrandom_HOCH_date_init__aKDE_UD)#

model_no2018yearrandom_HOCH_date_init__aKDE_species <- lme4::lmer(init_best_date_DOY~ species+ (1|year), data=data_nests_HOCH_2017_2021_year_complete_foxyears_with_UD_aKDE_Hochstetter_incub_no2018)
summary(model_no2018yearrandom_HOCH_date_init__aKDE_species)#

#CONSTANT MODEL
model_no2018HOCH_date_init__aKDE_cst_yearrandom <- lme4::lmer(init_best_date_DOY~1 + (1|year), data=data_nests_HOCH_2017_2021_year_complete_foxyears_with_UD_aKDE_Hochstetter_incub_no2018)
summary(model_no2018HOCH_date_init__aKDE_cst_yearrandom)#

#################present results in a table

library(AICcmodavg)
Cand.models__no2018aKDE_date_init <- list()
Cand.models__no2018aKDE_date_init[[1]] <- model_no2018HOCH_date_init_aKDE_full_yearrandom
Cand.models__no2018aKDE_date_init[[2]] <- model_no2018HOCH_date_init_aKDE_full_nointer_yearrandom
Cand.models__no2018aKDE_date_init[[3]] <- model_no2018yearrandom_HOCH_date_init__aKDE_UD
Cand.models__no2018aKDE_date_init[[4]] <- model_no2018yearrandom_HOCH_date_init__aKDE_species
Cand.models__no2018aKDE_date_init[[5]] <- model_no2018HOCH_date_init__aKDE_cst_yearrandom
Modnames_aKDE_date_init_no2018 <- lapply(Cand.models__no2018aKDE_date_init, "formula")
aictab(cand.set = Cand.models__no2018aKDE_date_init, modnames = paste0(Modnames_aKDE_date_init_no2018), sort = TRUE)

#best model is init_best_date_DOY ~ Total_UD * species + (1 | year)
#model_no2018HOCH_date_init_aKDE_full_yearrandom
summary(model_no2018HOCH_date_init_aKDE_full_yearrandom)

#################
#plots
library(visreg)
library(ggplot2)

#extract the parameters
v_nest_no2018_init_Total_UD_full <- visreg(fit = model_no2018HOCH_date_init_aKDE_full_yearrandom, xvar = "Total_UD", by = "species", type=c("conditional"),
                                           scale="response", jitter = F)

model.fit_nest_no2018_init_Total_UD_full <- v_nest_no2018_init_Total_UD_full$fit # save dataframe
model.fit_nest_no2018_init_Total_UD_full$visregFit # column of predicted values
model.fit_nest_no2018_init_Total_UD_full$visregUpr # column of upper CI
model.fit_nest_no2018_init_Total_UD_full$visregLwr # column of lower CI


#plot
ggplot() +
  geom_line(aes(y=model.fit_nest_no2018_init_Total_UD_full$visregFit, x=model.fit_nest_no2018_init_Total_UD_full$Total_UD, color = model.fit_nest_no2018_init_Total_UD_full$species), linewidth=1) +
  geom_point(aes(y=data_nests_HOCH_2017_2021_year_complete_foxyears_with_UD_aKDE_Hochstetter_incub_no2018$init_best_date_DOY, x=data_nests_HOCH_2017_2021_year_complete_foxyears_with_UD_aKDE_Hochstetter_incub_no2018$Total_UD, color = data_nests_HOCH_2017_2021_year_complete_foxyears_with_UD_aKDE_Hochstetter_incub_no2018$species), size = 3)+
  #stat_smooth( method="lm", se = T, formula = y ~ splines::bs(x, 3))+
  #stat_smooth( method="glm", se = T)+
  #geom_smooth(aes(y=newdata_no2018_preds_GLM_DSR$fit, x=newdata_no2018_preds_GLM_DSR$Total_UD, color = newdata_no2018_preds_GLM_DSR$species), method="lm", se = T, level=0.95)+
  #confidence intervals lines
  geom_ribbon(aes(y=model.fit_nest_no2018_init_Total_UD_full$visregFit, x=model.fit_nest_no2018_init_Total_UD_full$Total_UD, ymin = model.fit_nest_no2018_init_Total_UD_full$visregLwr, ymax = model.fit_nest_no2018_init_Total_UD_full$visregUpr, fill = model.fit_nest_no2018_init_Total_UD_full$species), alpha = 0.2) +
  scale_fill_manual(name="Species",
                    values=c(DUNL ="#0072B2", SAND ="gold2"),
                    labels = c("DUNL" = "Dunlins",
                               "SAND" = "Sanderlings"))+
  scale_color_manual(name="Species",
                     values=c(DUNL ="#0072B2", SAND ="gold2"),
                     labels = c("DUNL" = "Dunlins",
                                "SAND" = "Sanderlings"))+
  labs(y='Predicted Date of nest initiation', x='Standardised fox Utilisation Distribution')+
  theme(axis.text=element_text(size=12),
        axis.title=element_text(size=16))+
  scale_y_continuous(breaks=c(161, 176, 191), labels=c("June 10th", "June 25th", "July 10th"))


#############################################################################################################################################################
#############################################################################################################################################################
#DSR ANALYSES
#############################################################################################################################################################
#############################################################################################################################################################

#take residuals from best model "dates of nest initiation"
data_nests_HOCH_2017_2021_year_complete_foxyears_with_UD_aKDE_Hochstetter_incub_no2018$Resid_best_model <- residuals(model_no2018HOCH_date_init_aKDE_full_yearrandom)


#prepare the data
data_nests_HOCH_years_sp <- data_nests_HOCH_2017_2021_year_complete_foxyears_with_UD_aKDE_Hochstetter_incub_no2018 %>%  dplyr::select(site, year, species, nest_ID_short, nest_ID_full, 
                                                                          DSR.Fate.1, fate_cross_validated,
                                                                          DSR.Start.date.monitoring.1, 
                                                                          DSR.Date.last.check.active.1, 
                                                                          DSR.Date.fate.1, 
                                                                          DSR.Duration.monitoring,duration_incubation, 
                                                                          init_best_date_DOY, Resid_best_model, 
                                                                          hatch_best_date_DOY, Total_UD)


#transfo in numeric
data_nests_HOCH_years_sp$DSR.Start.date.monitoring <- as.integer(data_nests_HOCH_years_sp$DSR.Start.date.monitoring)
#transfo nest ID as factor
data_nests_HOCH_years_sp$nest_ID_full <- as.factor(data_nests_HOCH_years_sp$nest_ID_full)
#year as factor
data_nests_HOCH_years_sp$year <- as.factor(data_nests_HOCH_years_sp$year)
#fate as factor
data_nests_HOCH_years_sp$DSR.Fate.1 <- as.factor(data_nests_HOCH_years_sp$DSR.Fate.1)


##### we need to format the data (as in the mallard & killdeer examples)

#replace fate "P" with 0 and fate "H" with 1

data_nests_HOCH_years_sp$Fate <- rep(NA)#create column with fate 0/1

#remove rows with NAs
data_nests_HOCH_years_sp <- data_nests_HOCH_years_sp[complete.cases(data_nests_HOCH_years_sp$fate_cross_validated),]

#keep only H/P nests
data_nests_HOCH_years_sp_HP <- subset(data_nests_HOCH_years_sp, fate_cross_validated == "H" | fate_cross_validated == "P")


#transfo fate into 1/0 values
for (i in 1:nrow(data_nests_HOCH_years_sp_HP)) {
  
  if(data_nests_HOCH_years_sp_HP$fate_cross_validated[i] == "P"){
    
    data_nests_HOCH_years_sp_HP$Fate[i] <- 0
    
  } else { data_nests_HOCH_years_sp_HP$Fate[i] <- 1}
  
}

#create  column Freq
Freq <- rep(1, nrow(data_nests_HOCH_years_sp_HP))


#################################################################################
#create the vectors we need with nest info

Nest_ID <- data_nests_HOCH_years_sp_HP$nest_ID_full
FirstFound <- data_nests_HOCH_years_sp_HP$DSR.Start.date.monitoring.1
LastPresent <- data_nests_HOCH_years_sp_HP$DSR.Date.last.check.active.1
LastChecked <- data_nests_HOCH_years_sp_HP$DSR.Date.fate.1
Fate <- data_nests_HOCH_years_sp_HP$Fate

#################################################################################

#create the df
nest_DSR <- data.frame(Nest_ID, FirstFound, LastPresent, LastChecked, Fate)

#################################################################################

#add covariates from file with UD calculations

#select the data we need
data_nests_HOCH_years_sp_HP_incub <-  data_nests_HOCH_years_sp_HP[complete.cases(data_nests_HOCH_years_sp_HP$init_best_date_DOY), ]

#species, nest ID & year as factors
data_nests_HOCH_years_sp_HP_incub$year <- as.factor(data_nests_HOCH_years_sp_HP_incub$year)
data_nests_HOCH_years_sp_HP_incub$nest_ID_full <- as.factor(data_nests_HOCH_years_sp_HP_incub$nest_ID_full)
data_nests_HOCH_years_sp_HP_incub$species <- as.factor(data_nests_HOCH_years_sp_HP_incub$species)


#################################################################################
#we need to merge the files based on nest ID

names(nest_DSR)
str(nest_DSR$Nest_ID)
#rename in following file
data_nests_HOCH_years_sp_HP_incub <- rename(data_nests_HOCH_years_sp_HP_incub, Nest_ID = nest_ID_full)

nest_DSR_full <- merge(nest_DSR, data_nests_HOCH_years_sp_HP_incub, by = "Nest_ID")

#################################################################################
#calculate age when found

nest_DSR_full$AgeFound <- rep(NA)

#age when found = date of discovery - (date of hatching - duration incubation)

nest_DSR_full$duration_incubation <- as.numeric(nest_DSR_full$duration_incubation)#duration as numeric
nest_DSR_full$FirstFound <- as.integer(nest_DSR_full$FirstFound)#date of discovery as numeric
nest_DSR_full$LastPresent <- as.integer(nest_DSR_full$LastPresent)#date of last presence as numeric
nest_DSR_full$LastChecked <- as.integer(nest_DSR_full$LastChecked)#date of last check as numeric

nest_DSR_full$AgeFound  <- nest_DSR_full$FirstFound - (nest_DSR_full$hatch_best_date_DOY-152 - nest_DSR_full$duration_incubation)   # - 152 bc first day was the first of June

#remove negative ages (pb when estimating age in the field)
nest_DSR_full <- subset(nest_DSR_full, nest_DSR_full$AgeFound > 0)

#################################################################################
#keep only what we need
nest_DSR_full <- nest_DSR_full %>%  dplyr::select(Nest_ID , FirstFound , LastPresent ,  LastChecked , Fate.x,
                                                  year, species, Total_UD, Resid_best_model, AgeFound)


#rename column with too long name
nest_DSR_full <- rename(nest_DSR_full, Resid = Resid_best_model)
#rename year and species
nest_DSR_full <- rename(nest_DSR_full, Year = year)
nest_DSR_full <- rename(nest_DSR_full, Species = species)
nest_DSR_full <- rename(nest_DSR_full, Fate = Fate.x)


#species and year as factor
nest_DSR_full$Species <- as.factor(nest_DSR_full$Species)
nest_DSR_full$Year <- as.factor(nest_DSR_full$Year)


##########################################################################################################################
#create custom function from  https://www.rpubs.com/bbolker/logregexp

library(MASS)
logexp <- function(exposure = 1) {
  ## hack to help with visualization, post-prediction etc etc 
  get_exposure <- function() {
    if (exists("..exposure", env=.GlobalEnv))
      return(get("..exposure", envir=.GlobalEnv))
    exposure
  }
  linkfun <- function(mu) qlogis(mu^(1/get_exposure()))
  ## FIXME: is there some trick we can play here to allow
  ##   evaluation in the context of the 'data' argument?
  linkinv <- function(eta) plogis(eta)^get_exposure()
  logit_mu_eta <- function(eta) {
    ifelse(abs(eta)>30,.Machine$double.eps,
           exp(eta)/(1+exp(eta))^2)
  }
  mu.eta <- function(eta) {
    get_exposure() * plogis(eta)^(get_exposure()-1) *
      logit_mu_eta(eta)
  }
  valideta <- function(eta) TRUE
  link <- paste("logexp(", deparse(substitute(exposure)), ")",
                sep="")
  structure(list(linkfun = linkfun, linkinv = linkinv,
                 mu.eta = mu.eta, valideta = valideta,
                 name = link),
            class = "link-glm")
}


##########################################################################################################################


#WITH OUR DATA

#First, we need to duplicate the rows : 1 row/nest day of tracking

nest_DSR_full$nbr_reps <- nest_DSR_full$LastChecked - nest_DSR_full$FirstFound#create "nbr reps" columns which indicates the monitoring duration, hence the number of times we have to rep the row (nest)

list_nbr_reps <- list() #list to store the dfs

for (i in 1:nrow(nest_DSR_full)) {
  
  dat_rep <- nest_DSR_full[i,] #subset with first row (i.e. first nest)
  
  dat_rep <- dat_rep[rep(seq_len(nrow(dat_rep)), each = dat_rep$nbr_reps), ] #repeat it N time (one for each day of monitoring)
  
  list_nbr_reps[[i]] <- dat_rep
}

#COMBINE EVERYTHING
nest_DSR_full_reps_GLMM <- list_nbr_reps[[1]]

for (i in 2:length(list_nbr_reps)) {
  nest_DSR_full_reps_GLMM <- rbind(nest_DSR_full_reps_GLMM, list_nbr_reps[[i]])
}


nest_DSR_full_reps_GLMM <- arrange(nest_DSR_full_reps_GLMM, Nest_ID )

#create "exposure" column -> always = to 1 (bc TT give measures every day)
nest_DSR_full_reps_GLMM$Exposure <- rep(1)


#for each nest, if it was predated, Survival needs to be 1 (survived) until the last day (whre survival = 0) ; for hatched nests, Survival is always = to 1

vec_nest_ID <- unique(nest_DSR_full_reps_GLMM$Nest_ID)
nest_DSR_full_reps_GLMM$Survival <- rep(NA)#create Survival column
list_nests_survival <- list()#list to store the results

for (i in 1:length(vec_nest_ID)) {
  
  dat_ID_nest <- subset(nest_DSR_full_reps_GLMM, Nest_ID == vec_nest_ID[i])#subset for this nest ID
  
  if(dat_ID_nest$Fate[1] == 0){ #if nest was predated (we can take the first one since the value is repeated for the nest) mark way of coding? so fate=1 is predated
    
    dat_ID_nest$Survival <- rep(1) #replace all survivals by 0 (bc nest survived until the last day)
    dat_ID_nest$Survival[nrow(dat_ID_nest)] <- 0 #nest failed the last day
    

  } else { dat_ID_nest$Survival <- 1 }#does not chg for nests that survived
  
  list_nests_survival[[i]] <- dat_ID_nest #store in list
}


#COMBINE EVERYTHING
nest_DSR_full_reps_GLMM_Survival <- list_nests_survival[[1]]

for (i in 2:length(list_nests_survival)) {
  nest_DSR_full_reps_GLMM_Survival <- rbind(nest_DSR_full_reps_GLMM_Survival, list_nests_survival[[i]])
}

nest_DSR_full_reps_GLMM_Survival <- arrange(nest_DSR_full_reps_GLMM_Survival, Nest_ID )


#create the df
nest_DSR_no2018_reps_GLMM_Survival <- subset(nest_DSR_full_reps_GLMM_Survival, Year != "2018")#without 2018


###############################
#MODEL SELECTION
###############################

#fit models
head(nest_DSR_no2018_reps_GLMM_Survival)

#CONSTANT MODEL
mod_survival_constant_no2018 <- glmer(Survival~1+(1|Year/Nest_ID),
                                      family=binomial(link=logexp(nest_DSR_no2018_reps_GLMM_Survival$Exposure)),
                                      data=nest_DSR_no2018_reps_GLMM_Survival)

summary(mod_survival_constant_no2018)#

#####one VA at a time
mod_survival_Total_UD_no2018 <- glmer(Survival~Total_UD+(1|Year/Nest_ID),
                                      family=binomial(link=logexp(nest_DSR_no2018_reps_GLMM_Survival$Exposure)),
                                      data=nest_DSR_no2018_reps_GLMM_Survival)

summary(mod_survival_Total_UD_no2018)

####

mod_survival_Species_no2018 <- glmer(Survival~Species+(1|Year/Nest_ID),
                                     family=binomial(link=logexp(nest_DSR_no2018_reps_GLMM_Survival$Exposure)),
                                     data=nest_DSR_no2018_reps_GLMM_Survival)

summary(mod_survival_Species_no2018)#does not converge!!!!!

####

mod_survival_AgeFound_no2018 <- glmer(Survival~AgeFound+(1|Year/Nest_ID),
                                    family=binomial(link=logexp(nest_DSR_no2018_reps_GLMM_Survival$Exposure)),
                                    data=nest_DSR_no2018_reps_GLMM_Survival)

summary(mod_survival_AgeFound_no2018)#does not converge

####

mod_survival_Resid_no2018 <- glmer(Survival~Resid+(1|Year/Nest_ID),
                                   family=binomial(link=logexp(nest_DSR_no2018_reps_GLMM_Survival$Exposure)),
                                   data=nest_DSR_no2018_reps_GLMM_Survival)

summary(mod_survival_Resid_no2018)#does not converge

#####ADDITIVE EFFECTS

mod_survival_Total_UD_Species_no2018 <- glmer(Survival~Total_UD+Species+(1|Year/Nest_ID),
                                              family=binomial(link=logexp(nest_DSR_no2018_reps_GLMM_Survival$Exposure)),
                                              data=nest_DSR_no2018_reps_GLMM_Survival)

summary(mod_survival_Total_UD_Species_no2018)

####

mod_survival_Total_UD_Resid_no2018 <- glmer(Survival~Total_UD+Resid+(1|Year/Nest_ID),
                                            family=binomial(link=logexp(nest_DSR_no2018_reps_GLMM_Survival$Exposure)),
                                            data=nest_DSR_no2018_reps_GLMM_Survival)

summary(mod_survival_Total_UD_Resid_no2018)

####

mod_survival_Resid_Species_no2018 <- glmer(Survival~Resid+Species+(1|Year/Nest_ID),
                                            family=binomial(link=logexp(nest_DSR_no2018_reps_GLMM_Survival$Exposure)),
                                            data=nest_DSR_no2018_reps_GLMM_Survival)

summary(mod_survival_Resid_Species_no2018)

#####INTERACTIONS

mod_survival_Total_UD_Species_no2018_inter <- glmer(Survival~Total_UD*Species+(1|Year/Nest_ID),
                                                    family=binomial(link=logexp(nest_DSR_no2018_reps_GLMM_Survival$Exposure)),
                                                    data=nest_DSR_no2018_reps_GLMM_Survival)

summary(mod_survival_Total_UD_Species_no2018_inter )

####

mod_survival_Total_UD_Resid_no2018_inter  <- glmer(Survival~Total_UD*Resid+(1|Year/Nest_ID),
                                          family=binomial(link=logexp(nest_DSR_no2018_reps_GLMM_Survival$Exposure)),
                                          data=nest_DSR_no2018_reps_GLMM_Survival)

summary(mod_survival_Total_UD_Resid_no2018_inter)#singular

####

mod_survival_Resid_Species_no2018_inter  <- glmer(Survival~Resid*Species+(1|Year/Nest_ID),
                                         family=binomial(link=logexp(nest_DSR_no2018_reps_GLMM_Survival$Exposure)),
                                         data=nest_DSR_no2018_reps_GLMM_Survival)

summary(mod_survival_Resid_Species_no2018_inter)

#####FULL MODEL

mod_survival_no2018MODEL_no2018  <- glmer(Survival~Total_UD*Species+Resid+(1|Year/Nest_ID),
                                          family=binomial(link=logexp(nest_DSR_no2018_reps_GLMM_Survival$Exposure)),
                                          data=nest_DSR_no2018_reps_GLMM_Survival)

summary(mod_survival_no2018MODEL_no2018)

#######################
#### MODEL SELECTION

library(AICcmodavg)
Cand.models_Survival_VAs_no2018 <- list()
Cand.models_Survival_VAs_no2018[[1]] <- mod_survival_constant_no2018
Cand.models_Survival_VAs_no2018[[2]] <- mod_survival_Total_UD_no2018
Cand.models_Survival_VAs_no2018[[3]] <- mod_survival_Species_no2018
Cand.models_Survival_VAs_no2018[[4]] <- mod_survival_Resid_no2018
Cand.models_Survival_VAs_no2018[[5]] <- mod_survival_Total_UD_Species_no2018
Cand.models_Survival_VAs_no2018[[6]] <- mod_survival_Total_UD_Resid_no2018
Cand.models_Survival_VAs_no2018[[7]] <- mod_survival_Resid_Species_no2018
Cand.models_Survival_VAs_no2018[[7]] <- mod_survival_Total_UD_Species_no2018_inter
Cand.models_Survival_VAs_no2018[[9]] <- mod_survival_Total_UD_Resid_no2018_inter
Cand.models_Survival_VAs_no2018[[10]] <- mod_survival_Resid_Species_no2018_inter
Cand.models_Survival_VAs_no2018[[8]] <- mod_survival_no2018MODEL_no2018

Modnames_Survival_VAs_no2018 <- lapply(Cand.models_Survival_VAs_no2018, "formula")
aictab(cand.set = Cand.models_Survival_VAs_no2018, modnames = paste0(Modnames_Survival_VAs_no2018), sort = TRUE, second.ord = TRUE)

#best model is mod_survival_Total_UD_no2018

########################################################################
#predict DSR
########################################################################

#use visreg for predictions (we obtain same "fit" results with predict function)

..exposure <- mean(nest_DSR_no2018_reps_GLMM_Survival$Exposure)#exposure btw visits, necessary for visreg estimation
visreg(mod_survival_Total_UD_no2018, "Total_UD", scale="response", rug=2, ylab="DSR",
       xlab="Fox UD")

#extract the parameters
v_survival_Total_UD_no2018 <- visreg(mod_survival_Total_UD_no2018, "Total_UD", scale = "response")
model.fit_survival_Total_UD_no2018 <- v_survival_Total_UD_no2018$fit # save dataframe
model.fit_survival_Total_UD_no2018$visregFit # column of predicted values
model.fit_survival_Total_UD_no2018$visregUpr # column of upper CI
model.fit_survival_Total_UD_no2018$visregLwr # column of lower CI


# plot
ggplot() +
  geom_line(aes(y=model.fit_survival_Total_UD_no2018$visregFit, x=model.fit_survival_Total_UD_no2018$Total_UD) , linewidth=1) +
  geom_ribbon(aes(ymin = model.fit_survival_Total_UD_no2018$visregLwr, ymax = model.fit_survival_Total_UD_no2018$visregUpr, x = model.fit_survival_Total_UD_no2018$Total_UD), alpha = 0.3) +
  
  labs(y='Predicted DSR', x='Standardised fox Utilisation Distribution')+
  theme(axis.text=element_text(size=12),
        axis.title=element_text(size=16))+
  geom_rug(data = nest_DSR_no2018_reps_GLMM_Survival, aes(x = Total_UD, y = Inf), color = "black", sides = "b")
# 
